# Supplementary material for: Response of Southeast Asian rice root architecture and anatomy phenotypes to drought stress
Source: Front Plant Sci. 2022 Oct 19;13:1008954. doi: 10.3389/fpls.2022.1008954 (PMC9629509; doi:10.3389/fpls.2022.1008954)
Supplement: Supplementary file 1 [file DataSheet_1.zip]

Archive with 11 entries (11 files):
- Table S1. List of SEA accessions.xlsx
- Table S2.docx
- Table S3.docx
- Table S4.docx
- Table S5. Summary QTL.xlsx
- Table S6. Trait colocations.xlsx
- Table S7. PlantGSEA.xlsx
- Table S8. GO Enrichment.XLSX
- Table S9. Gene annotations in QTL regions.xlsx
- Tables S10 and S11 Functional SNPs and Multiple regressions with other traits.xlsx
- Supp Figs.docx
