# Supplementary material for: Response of Southeast Asian rice root architecture and anatomy phenotypes to drought stress
Source: Front Plant Sci. 2022 Oct 19;13:1008954. doi: 10.3389/fpls.2022.1008954 (PMC9629509; doi:10.3389/fpls.2022.1008954)
Supplement: Supplementary file 1 [file DataSheet_1.zip › Table S1. List of SEA accessions.xlsx]

## Sheet: Sheet1
Table S1. List of Southeast Asian accessions included in each experiment of this study.
VARNAME	IRGC Acc.#	3K_DNA_IRIS_UNIQUE_ID	Number shown in AMMI biplot	2016 WS	2017 DS	2017 WS	2018 DS	2018 WS
A Mouk	128215	IRIS_313-12252	G1	√				√
Ae Wawng Poo Doo	131964	IRIS_313-11832	G2	√				√
Am Beus	127121	IRIS_313-12146	G3	√				√
Anbaw	127926	IRIS_313-11126	G4	√				√
Arith	127975	IRIS_313-12109	G5	√				√
Att Chhmous	127177	IRIS_313-12142	G6	√				√
Ba Tuc Ran	132391	IRIS_313-11895	G7	√				√
Bai Mi Zai 7		IRIS 313-11852						√
Ban Keo	135563	IRIS_313-12323	G8	√				√
Bat Do	121599	IRIS_313-8341	G9	√		√		√
Beua Kae	131971	IRIS_313-11674	G10	√				√
Bkn Br 1031-78-5-4	127231	IRIS_313-11515	G11	√		√		√
Bong Boi	125689	IRIS_313-9637	G12	√				√
Boo Mae	132276	IRIS_313-11833	G13	√				√
Bueng Mong Leng We	128246	IRIS_313-11834	G14	√				√
C 34-13	128007	IRIS_313-10547	G15	√				√
CAU 1		CX353						√
CAU 2	135861	CX354	G16	√				√
Cha Lieng	127254	IRIS_313-12121	G17	√				√
Chabli Chabol Glang	128256	IRIS_313-10923	G18	√				√
Chao Do	127260	IRIS_313-12188	G19	√				√
Chao Khaw Nyao	131975	IRIS_313-12190	G20	√				√
Chao Khie Khouay	131976	IRIS_313-12220	G21	√				√
Chao Lep Nok	128012	IRIS_313-11072	G22	√				√
Chao Peuak Deng	127268	IRIS_313-10652	G23	√		√		√
Chiem Ngan	127274	IRIS_313-11383	G24	√				√
Ching Ch'Ung		IRIS 313-11693						√
Cs 94	135873	CX79	G25	√				√
Damnoeub Krachak Sess	132279	IRIS_313-12151	G26	√			√	√
Damnoeub Por Hing	132331	IRIS_313-10900	G27	√				√
Damnoueb Phdau Pen	128271	IRIS_313-12249	G28	√	√			√
Daw 85	127302	IRIS_313-11720	G29	√				√
Daw Luey 4-3	127305	IRIS_313-11957	G30	√		√		√
Daw Nok Kaen	127306	IRIS_313-11700	G31	√		√		√
Dawk Pud Khao	127303	IRIS_313-11705	G32	√				√
Dawk Put	127304	IRIS_313-11719	G33	√				√
Do Khaw	127334	IRIS_313-12334	G34	√				√
Do Nouan	127341	IRIS_313-12193	G35	√		√		√
Doc Phung D 12	135749	IRIS_313-9131	G36	√				√
Dok Hien Noi	127335	IRIS_313-12337		√	√			√
Don	128283	IRIS_313-12258		√	√			√
E 21	128035	IRIS_313-11151	G37	√				√
E Long Mah	126133	IRIS_313-9600	G38	√				√
E Moom	127359	IRIS_313-11676	G39	√				√
E Nawn Khao	128286	IRIS_313-11677	G40	√	√			√
E Noi Nah	128287	IRIS_313-11835	G41	√		√		√
E Pluak	127360	IRIS_313-11678	G42	√				√
Ea Houm	128285	IRIS_313-10655	G43	√				√
Ea Louy	127351	IRIS_313-12221	G44	√				√
Ea Nouan	127352	IRIS_313-12259	G45	√				√
Ea Tia	132248	IRIS_313-11083	G46	√				√
Ea Tom	127354	IRIS_313-12261	G47	√				√
Gaew Daeng	127372	IRIS_313-11721	G48	√				√
Gam Perng	128294	IRIS_313-11635	G49	√				√
Gaset Bow	127380	IRIS_313-11679	G50	√				√
Gi Tah	127386	IRIS_313-11920	G51	√				√
Haoru	128051	IRIS_313-11129	G52	√				√
Hma Gneng	127408	IRIS_313-12128	G53	√				√
Hnanwa	126209	IRIS_313-8751	G54	√				√
Ho Mok	135754	IRIS_313-11892		√		√		√
Hoe Phar Thae	127410	IRIS_313-11541	G55	√				√
Hta 22	125765	IRIS_313-9602	G56	√			√	√
Hta 7204	135906	CX144	G57	√				√
I Khong								√
In Tok	127432	IRIS_313-11961	G58	√				√
Inpong	127431	IRIS_313-12127	G59	√				√
IR 13429-109-2-2-1		IRIS 313-10167						√
IR 1813-694-2		IRIS 313-11122						√
IR 2307-247-2-2-3		IRIS 313-7689						√
IR 52718-B-B-6-B-B-1-1		IRIS 313-10357						√
IR64	IR64		G60	√	√	√	√	√
Jao Khao	131993	IRIS_313-11530	G61	√				√
Jie Cao Zhan		IRIS 313-11802						√
Jon Jan	127466	IRIS_313-12290	G62	√				√
Ka Saen	128335	IRIS_313-10654	G63	√	√			√
Kalalan	128065	IRIS_313-11132	G64	√				√
Kam Pai	126152	IRIS_313-9019	G65	√				√
Kariletyone	127493	IRIS_313-11816	G66	√			√	√
Kauk Hnyingwa	127501	IRIS_313-12287	G67	√				√
Kaun Trei	132281	IRIS_313-11999	G68	√				√
Khan Thai Do	128338	IRIS_313-10681	G69	√				√
Khao Dawk Mali 105	135967	CX154	G75	√				√
Khao Dawk Mali Tia	128083	IRIS_313-11386	G76	√				√
Khao Gahb Bua	132401	IRIS_313-11921	G77	√				√
Khao Hae	132273	IRIS_313-11085	G78	√	√			√
Khao' Hawm	126153	IRIS_313-8985	G70	√				√
Khao Ko Raoh	132000	IRIS_313-11836	G79	√				√
Khao Leuang Rai	125802	IRIS_313-9121	G80	√				√
Khao Louang	135759	IRIS_313-12351	G81	√				√
Khao Mon	125803	IRIS_313-9182	G82	√				√
Khao Nahng Prung	127514	IRIS_313-11837	G83	√				√
Khao' Nan	128340	IRIS_313-11922	G71	√				√
Khao' Nok 4	132001	IRIS_313-11706	G72	√				√
Khao Pah 8-5-38	135760	IRIS_313-11194	G84	√				√
Khao' Pawm	132426	IRIS_313-11681	G73	√				√
Khao Phae Hom	132427	IRIS_313-10921	G85	√		√		√
Khao Sahkorn	132403	IRIS_313-11707	G86	√				√
Khao Setti	132002	IRIS_313-11962	G87	√				√
Khao' Sim	128342	IRIS_313-10928	G74	√				√
Khao Yai Guang	127518	IRIS_313-11708	G88	√				√
Khaosaing	128085	IRIS_313-11817	G89	√				√
Khayangya D 34-181	128088	IRIS_313-10518	G90	√				√
Khie Tom	127521	IRIS_313-12263	G91	√				√
Khmao Kdet	132404	IRIS_313-12037	G92	√				√
Kon Sim	128352	IRIS_313-12265	G93	√				√
Kong Khsach Bang Katt	132006	IRIS_313-11935	G94	√				√
Kong Mareth 4 T 1	135764	IRIS_313-10557	G95	√				√
KR 200	135972	CX388	G96	√				√
Kul Reusei	132406	IRIS_313-12058	G97	√				√
Kularb Deang								√
Kyain War Me Done	132283	IRIS_313-12074	G98	√				√
Kyun Taw Sein	127537	IRIS_313-11543	G99	√				√
Laang	135569	IRIS_313-12000	G100	√				√
Lai Hang Hma	128522	IRIS_313-11077	G101	√		√		√
Lai Hin	135767	IRIS_313-12313		√	√			√
Lai Nok Kha	128094	IRIS_313-11076	G102	√				√
Leuang	128362	IRIS_313-12200	G103	√				√
Leuang Chaiyaphum	126983	IRIS_313-9020	G104	√				√
Leuang Khajawn	132010	IRIS_313-11709	G105	√				√
Leuang Mai	134992	IRIS_313-11710	G106	√				√
Leuang Yai 2 B 72	126138	IRIS_313-9116	G107	√				√
Leuang Yai 344	125826	IRIS_313-9112	G108	√	√			√
Lg 10344	127557	IRIS_313-12321	G109	√				√
Lg 4153	127560	IRIS_313-12302	G111	√				√
Lg 9274	127561	IRIS_313-12303	G113	√				√
Lg 944	132011	IRIS_313-12131	G115	√				√
Linpan Chaw	135570	IRIS_313-11544	G117	√				√
Louk Nok	127575	IRIS_313-12348	G118	√				√
Lua Chum	127577	IRIS_313-10751	G119	√				√
Lua Duc	127578	IRIS_313-10748	G120	√				√
Lua Som								√
Lua Vung Cao								√
Mae Mai Lud Ni	125831	IRIS_313-9062	G121	√				√
Mak Bouap	132274	IRIS_313-11094	G122	√				√
Mak Ea Nam	128104	IRIS_313-11095	G123	√				√
Mak Kheua Deng	127592	IRIS_313-12349	G124	√				√
Mak Kheua Kang	127593	IRIS_313-12350	G125	√		√		√
Manauthukha	135980	CX32	G126	√				√
Mayataung	127616	IRIS_313-12268	G127	√			√	√
Mok	132017	IRIS_313-12353	G128	√	√			√
Mon Lai	128391	IRIS_313-12129	G129	√				√
Nah Moi	128114	IRIS_313-11390	G130	√				√
Nam Jam	128400	IRIS_313-11924		√				√
Nasaeng	127649	IRIS_313-12354	G131	√				√
Nasaeng	127650	IRIS_313-12355	G131	√				√
Neang Chan	135776	IRIS_313-10909	G132	√				√
Neang Lau	132285	IRIS_313-12040	G133	√				√
Neang Minh	135778	IRIS_313-12097	G134	√				√
Nep Ba Bong To	128116	IRIS_313-10755	G135	√				√
Nep Hoa Vang	117537	IRIS_313-8690	G136	√				√
Nga Chan Hmwe	127672	IRIS_313-11546	G137	√				√
Nga Chekh Fat	132358	IRIS_313-12291	G138	√				√
Ngam Kon Dam	127673	IRIS_313-12300	G139	√		√		√
Ngan Tia	127674	IRIS_313-10683	G140	√				√
Nia	128406	IRIS_313-12071	G141	√	√			√
Niaw Dam	132260	IRIS_313-11391	G142	√				√
Niaw Khiaw Ngoo	127677	IRIS_313-11683	G143	√				√
Niaw Nahk Krad	132412	IRIS_313-11840	G144	√				√
Niaw Narai	127679	IRIS_313-11841	G145	√				√
Nok Kod	128407	IRIS_313-10656	G146	√				√
Non Hai	132359	IRIS_313-11078	G147	√			√	√
Nou	132413	IRIS_313-12041	G148	√				√
NS 1576		IRIS 313-10032						√
Nyae	128410	IRIS_313-12262	G149	√				√
Nyon	128413	IRIS_313-12341		√				√
Ob Chuey	132021	IRIS_313-11684	G150	√				√
OM 1706	136014	CX80	G151	√				√
Pa Kheng	127707	IRIS_313-10682	G152	√				√
Pa Kheng Khaw	127708	IRIS_313-12305	G153	√				√
Pa Lat Ngan	127711	IRIS_313-12225	G154	√				√
Pa Yang Noeugn	127723	IRIS_313-12164	G155	√				√
Padi Grundul 1		IRIS 313-10954						√
Padinthuma	132362	IRIS_313-11819	G156	√				√
Pakistanhmwe	127709	IRIS_313-11820	G157	√				√
Pan Dawk Mahk	132290	IRIS_313-11843	G158	√				√
Pang	127712	IRIS_313-12226	G159	√				√
Phan Phae	128132	IRIS_313-11079	G160	√				√
Phcar Sla Ki	128133	IRIS_313-10915	G161	√				√
Phit Chzk	128431	IRIS_313-11897	G162	√		√		√
Phou Sao Leum Nyang	128134	IRIS_313-10651	G163	√				√
Pin Gaew 56	125871	IRIS_313-10134	G164	√				√
Plawng Saeng	127735	IRIS_313-11685	G165	√				√
Ple Lia	128435	IRIS_313-11900	G166	√				√
Pli Khao	126081	IRIS_313-8586	G167	√				√
Pou	132034	IRIS_313-12307	G168	√	√			√
Puey Taw	127745	IRIS_313-11844	G169	√				√
Quahng Luang	132366	IRIS_313-11686	G170	√				√
R 258	132264	IRIS_313-10922	G171	√				√
Rai Mahk Meuang	132295	IRIS_313-11711	G172	√				√
Rts 16	126309	IRIS_313-9429	G173	√				√
Rus Russei	127772	IRIS_313-12251	G175	√				√
Sa Gae	132297	IRIS_313-11687	G176	√				√
Sabaline	127773	IRIS_313-12296	G177	√				√
SAL BUI BAO	136040	CX106	G179	√				√
Samrong 2	132298	IRIS_313-12101	G180	√				√
Sar Siem	135641	IRIS_313-12044	G181	√				√
Set	127795	IRIS_313-12227		√				√
Sew Mae Jan	48462			√				√
Shwe Saba	135580	IRIS_313-11547	G182	√				√
Shwe War Tun	136046	CX158	G183	√				√
Sia Moo	135581	IRIS_313-11688	G184	√				√
Soc Nau (Bien The)	135797	IRIS_313-11118	G185	√				√
Som	128474	IRIS_313-12228		√				√
Som Cau 70 A		IRIS 313-7778						√
Spr 7284-57-5	127823	IRIS_313-11233	G186	√		√		√
Srau Thmor	127824	IRIS_313-11089	G188	√		√		√
Ta Seng	128482	IRIS_313-12312	G189	√	√			√
Tan Nong	127847	IRIS_313-11521	G190	√			√	√
Taung Lwin	127850	IRIS_313-11548	G191	√				√
Thangone	135801	IRIS_313-10657	G192	√	√			√
Thao Louang	128184	IRIS_313-11081	G193	√				√
Thateng	135802	IRIS_313-12134	G194	√				√
Tianhandao	136055	B007		√
Toun	128192	IRIS_313-12231	G195	√				√
Tun Sart	136060	CX107	G196	√			√	√
Vietnam Zaodao	136065	B009		√
Vok	128497	IRIS_313-12322	G197	√				√
X 21	136073	CX82	G198	√				√
X 22	136074	CX83	G199	√		√		√
X 23	136075	CX84		√				√
Xianluosichi	136076	B024		√	√
Yah Tow	127897	IRIS_313-11927	G200	√				√
Yarsaba	132304	IRIS_313-12289	G201	√				√
Yikong	136078	B006		√
Yn 1353-3	121160	IRIS_313-10423	G202	√				√
ZALE	136087	CX131	G205	√	√			√
