# Supplementary material for: Response of Southeast Asian rice root architecture and anatomy phenotypes to drought stress
Source: Front Plant Sci. 2022 Oct 19;13:1008954. doi: 10.3389/fpls.2022.1008954 (PMC9629509; doi:10.3389/fpls.2022.1008954)
Supplement: Supplementary file 1 [file DataSheet_1.zip › Table S5. Summary QTL.xlsx]

## Sheet: agronomic crown root
Table S5. List of QTL identified for agronomic and root morphological traits.
Trait	Chr	Marker	Position	SNP	LOD	P value	R2 marker
Grain Yield 2016	1	2084677	2084677	allele	4.13329	7.35718e-05	0.194245
		14283510	14283510		4.35386	4.42736e-05	0.204468
		20706961	20706961		3.79528	0.000160221	0.178822
		21010625	21010625		3.66216	0.00021769	0.172829
		42761423	42761423		5.0412	9.09485e-06	0.237106
	2	48088561	4817638		3.88935	0.000129019	0.183084
		51448563	8177640		3.54819	0.000283015	0.167735
		54555181	11284258		4.24465	5.69e-05	0.199391
		61907749	18636826		4.30055	5.01e-05	0.201986
		67012718	23741795		3.70032	0.00019938	0.174542
		76363802	33092879		3.53324	0.000292931	0.167069
	4	118144696	2522704		3.7132	0.000193552	0.175121
		118458938	2836946		4.62121	2.39e-05	0.217023
		118861692	3239700		4.49596	3.19e-05	0.211119
		119234688	3612696		3.56708	0.000270967	0.168577
		119466533	3844541		3.98458	0.000103615	0.187423
		120395936	4773944		4.62677	2.36e-05	0.217286
	5	168678929	17554243		4.17923	6.62e-05	0.196365
	6	185761166	4678046		3.59887	0.000251845	0.169996
		204244511	23161391		4.64581	2.26e-05	0.218187
		204914160	23831040		4.94403	1.14e-05	0.232421
		205342452	24259332		4.47141	3.38e-05	0.209966
		208433356	27350236		3.83204	0.000147216	0.180485
	7	215186525	2854618		3.91297	0.000122	0.184159
		221675213	9343306		3.72771	0.000187	0.175774
		222293088	9961181		3.84221	0.000144	0.180945
	9	275838742	5366192		3.5836	0.000260858	0.169313
		277252108	6779558		4.01207	9.73e-05	0.18868
		277461172	6988622		4.07644	8.39e-05	0.191631
		290683572	20211022		3.91893	0.000120522	0.18443
		293245159	22772609		4.13696	7.3e-05	0.194415
	11	320484795	3792238		3.5993	0.000251595	0.170015
		328173597	11481040		3.85296	0.000140293	0.181433
		333753302	17060745		3.85296	0.000140293	0.181433
	12	352627845	6914182		4.71299	1.94e-05	0.221374
		352881425	7167762		4.80879	1.55e-05	0.225938
		353077167	7363504		4.25727	5.53e-05	0.199976
		363022667	17309004		3.59073	0.000256606	0.169632
Grain Yield 2018	1	4266035	4266035		3.76641	0.000171232	0.111369
	2	67554589	24283666		3.51037	0.000308769	0.103238
		67795156	24524233		3.87052	0.000134736	0.114702
	4	147299743	31677751		3.80093	0.000158152	0.112472
	5	175073016	23948330		3.60605	0.000247713	0.106265
	9	278103305	7630755		3.76461	0.000171945	0.111311
Biomass 2016	1	2787976	2787976		3.58999	0.000257046	0.151794
		7589778	7589778		4.21913	6.04e-05	0.169521
		23421876	23421876		3.51044	0.000308713	0.149588
	2	73014569	29743646		3.6202	0.000239771	0.152634
		75254359	31983436		3.71262	0.000193814	0.155211
		77561349	34290426		3.86201	0.0001374	0.159399
	3	87219456	8011283		4.10662	7.82e-05	0.166316
		88787543	9579370		3.64449	0.000226729	0.15331
	4	135699015	20077023		3.72057	0.000190298	0.155433
	5	180264645	29139959		3.99803	0.000100455	0.163236
	8	244102136	2072608		4.84319	1.43e-05	0.187563
	9	290181006	19708456		4.25764	5.53e-05	0.170621
	11	317592637	900080		3.55844	0.000276417	0.150918
		342214536	25521979		4.95264	1.12e-05	0.190773
Biomass 2018	1	42239778	42239778		4.36307	4.33e-05	0.156754
	2	48775951	5505028		3.7274	0.000187328	0.136109
		67554589	24283666		3.81023	0.000154801	0.138765
		67795156	24524233		4.23742	5.79e-05	0.152627
		68713475	25442552		4.10172	7.91e-05	0.148195
		77126619	33855696		4.44562	3.58e-05	0.159477
	3	99662883	20454710		3.66116	0.000218192	0.133992
	4	147537686	31915694		4.28836	5.15e-05	0.154297
	6	203406080	22322960		3.73517	0.000184006	0.136358
	7	214850100	2518193		4.11716	7.64e-05	0.148698
		215446158	3114251		3.55374	0.000279419	0.130573
	10	294352818	867548		3.70427	0.000197575	0.135369
	11	317997811	1305254		4.0207	9.53e-05	0.145561
HI 2016	1	742644	742644		3.88323	0.00013085	0.201844
		2084677	2084677		4.1931	6.41e-05	0.216451
		2870515	2870515		3.58657	0.00025908	0.188106
		5137487	5137487		3.89391	0.00012767	0.202343
		12387014	12387014		3.59063	0.000256667	0.188293
		20706961	20706961		3.56684	0.000271116	0.187202
		21010625	21010625		3.52743	0.000296871	0.185397
		42833056	42833056		4.64044	2.29e-05	0.237993
		42976387	42976387		3.67262	0.000212513	0.192066
	2	48088561	4817638		4.31161	4.88e-05	0.222105
		54916558	11645635		3.52047	0.00030167	0.185079
		68221515	24950592		4.04427	9.03e-05	0.209402
		76299661	33028738		3.57359	0.000266939	0.187511
	3	83487182	4279009		3.7373	0.000183106	0.195056
	4	119234688	3612696		4.70349	1.98e-05	0.241072
		120395936	4773944		4.6942	2.02e-05	0.240618
		120610489	4988497		3.87283	0.000134021	0.201358
	5	168678929	17554243		3.70206	0.000198581	0.193426
	6	181480936	397816		3.54059	0.000288013	0.185999
		200177572	19094452		4.01085	9.75e-05	0.207828
		204914160	23831040		4.23135	5.87e-05	0.218272
		208423453	27340333		3.5925	0.000255562	0.188379
	7	220898904	8566997		3.69507	0.000201804	0.193102
		221819376	9487469		4.06594	8.59e-05	0.210425
		222316328	9984421		3.92455	0.000118975	0.203776
		225141281	12809374		3.83365	0.000146672	0.199531
	9	270946014	473464		3.86363	0.000136888	0.200929
		271162255	689705		4.26712	5.41e-05	0.219978
		271450555	978005		3.78666	0.000163434	0.197345
		272978271	2505721		3.85071	0.000141024	0.200326
		273200987	2728437		3.52869	0.000296014	0.185455
		273589424	3116874		3.85071	0.000141024	0.200326
		279094560	8622010		4.23744	5.79e-05	0.218562
		289668240	19195690		3.54174	0.000287249	0.186052
		293245159	22772609		3.59957	0.000251437	0.188703
	11	341920725	25228168		3.92586	0.000118616	0.203838
		345597291	28904734		4.69963	2e-05	0.240883
	12	352905766	7192103		3.8633	0.000136994	0.200913
HI 2018	1	5316173	5316173		3.7	0.000215925	0.110075
		22948504	22948504		3.7	0.000219713	0.109809
	2	66406948	23136025		4.7	2.11e-05	0.146496
		67520081	24249158		3.5	0.000301528	0.104991
		67751680	24480757		3.6	0.000241768	0.10835
	4	139517973	23895981		3.6	0.000250256	0.107824
	6	192293578	11210458		4.2	6.68e-05	0.128211
	7	235901198	23569291		3.7	0.000221239	0.109703
	12	352607441	6893778		4.6	2.71e-05	0.142451
Crownroot.no 2016	1	3134818	3134818		3.84564	0.000142679	0.105204
		9600194	9600194		3.59755	0.000252609	0.0978816
	2	67276295	24005372		3.96651	0.000108016	0.1088
		73357040	30086117		3.70047	0.00019931	0.100909
	3	91385733	12177560		3.68627	0.000205937	0.100491
		114974827	35766654		3.72843	0.000186885	0.101734
	4	115790950	168958		3.55615	0.000277877	0.0966675
	6	185396819	4313699		4.4248	3.76e-05	0.122601
	8	245488152	3458624		3.52594	0.00029789	0.0957833
		247400649	5371121		3.52765	0.000296725	0.0958331
		251551083	9521555		3.65015	0.000223795	0.0994272
		257825737	15796209		3.76464	0.000171932	0.102804
		262688194	20658666		4.50049	3.16e-05	0.124905
	9	281909155	11436605		3.59851	0.000252052	0.0979097
	10	295669586	2184316		4.06996	8.51e-05	0.111893
		313020803	19535533		3.51802	0.000303374	0.0955516
	11	317027830	335273		3.94202	0.000114283	0.10807
		343075408	26382851		3.64678	0.000225537	0.0993281
Crownroot.no 2018	1	35086871	35086871		3.52194	0.000300649	0.0848505
		37708383	37708383		3.85262	0.000140405	0.094938
	2	52364128	9093205		3.9134	0.000122068	0.0968084
	3	108430210	29222037		3.56541	0.000272011	0.086168
	4	122026477	6404485		3.62143	0.000239094	0.0878696
		122448071	6826079		3.83694	0.000145568	0.0944563
		129701334	14079342		3.6332	0.000232702	0.0882276
		129953836	14331844		3.86373	0.000136859	0.0952796
	5	169032229	17907543		3.70991	0.000195024	0.0905662
	7	229541060	17209153		4.42561	3.75308e-05	0.112764
		232455461	20123554		3.55534	0.000278394	0.0858625
	8	245187683	3158155		3.87046	0.000134753	0.0954867
		246318206	4288678		4.37965	4.17207e-05	0.111318
	11	340697740	24005183		3.73302	0.000184916	0.0912724
	12	362268733	16555070		3.59571	0.000253682	0.0870877
		365654364	19940701		3.59181	0.000255971	0.0869692
Crownroot.Tiller 2016	2	45256201	1985278		3.68131	0.000208298	0.243064
		45286507	2015584		4.49386	3.2073e-05	0.264536
		47392869	4121946		4.45999	3.46745e-05	0.263626
		73581265	30310342		3.65105	0.00022333	0.242278
	3	100917616	21709443		3.54416	0.000285652	0.239514
		113521502	34313329		3.87382	0.000133716	0.248083
	4	116954091	1332099		3.99289	0.000101651	0.251209
		119775740	4153748		3.74292	0.000180751	0.244665
	7	237296572	24964665		3.50094	0.000315542	0.238401
	8	244963909	2934381		3.93541	0.000116035	0.249698
		245718287	3688759		4.71907	1.90956e-05	0.270617
		261851119	19821591		4.30033	5.00808e-05	0.259354
	11	328139714	11447157		3.54118	0.000287618	0.239438
	12	370066543	24352880		3.95128	0.000111872	0.250114
Crownroot.Tiller 2018	1	7698802	7698802		3.72686	0.000187559	0.249641
	3	105492651	26284478		3.70315	0.000198085	0.249039
	4	138435436	22813444		3.50688	0.000311258	0.244076
	6	181952196	869076		4.19332	6.40731e-05	0.261624
	7	227369663	15037756		3.74979	0.000177913	0.250225
		228750651	16418744		3.60182	0.000250137	0.246471
	8	266371979	24342451		3.90807	0.000123574	0.254268
		269087221	27057693		3.82725	0.000148851	0.2522
	10	298057802	4572532		3.62042	0.000239653	0.246942
	11	339140306	22447749		4.00437	9.89989e-05	0.256741
		340105935	23413378		3.58631	0.000259235	0.246079
	12	353152990	7439327		3.92846	0.000117906	0.25479
		366887246	21173583		3.87921	0.000132064	0.253528

## Sheet: root anatomy
Table S5. List of QTL identified for root anatomical traits.
Trait	Chr	Marker	Position	SNP	LOD	P value	R2 marker
Metaxylem_Diam_2016	2	47113681	3842758		3.94441	0.000113656	0.141934
		51509211	8238288		3.78506	0.000164035	0.137311
	5	161524738	10400052		3.63755	0.000230382	0.133059
	6	198292186	17209066		4.09085	8.1124e-05	0.146212
	7	219778580	7446673		4.32669	4.71309e-05	0.153155
	8	268814083	26784555		3.79849	0.000159043	0.137699
		269154688	27125160		3.75813	0.000174529	0.136532
	10	315334845	21849575		3.58182	0.000261926	0.13146
	12	355486551	9772888		4.00402	9.90796e-05	0.143672
Metaxylem_Diam_2018	2	49189478	5918555		3.70914	0.00019537	0.130502
		67785992	24515069		3.61106	0.000244871	0.127601
	3	101759493	22551320		4.12365	7.52235e-05	0.142907
		102247270	23039097		4.03346	9.25851e-05	0.140189
		114317676	35109503		4.64363	2.27178e-05	0.158778
	4	116853645	1231653		3.55043	0.000281562	0.125813
		135458872	19836880		3.86979	0.000134961	0.135283
		138893262	23271270		3.6766	0.000210571	0.129538
	6	189109560	8026440		4.27582	5.29884e-05	0.147516
	8	247245028	5215500		4.6681	2.14734e-05	0.159532
	11	327559664	10867107		3.76628	0.000171286	0.132199
	12	363293820	17580157		3.70538	0.000197071	0.130391
		373018014	27304351		4.22543	5.9507e-05	0.145987
No.Metaxylem_2016	2	68747242	25476319		3.65039	0.000223672	0.120162
		69524685	26253762		3.77009	0.000169791	0.123586
	4	136860749	21238757		3.76816	0.000170547	0.123531
	8	242280079	250551		3.74566	0.000179615	0.122886
	9	281716128	11243578		4.02218	9.50216e-05	0.130856
		281793546	11320996		3.77067	0.000169563	0.123603
No.Metaxylem_2018	1	4427011	4427011		3.67245	0.000212591	0.156231
	1	42247601	42247601		3.779	0.00016634	0.159583
	2	52091041	8820118		3.54834	0.000282914	0.152347
	2	74879561	31608638		3.61256	0.000244028	0.154354
	5	169975774	18851088		3.61011	0.000245408	0.154277
	5	178758512	27633826		3.79397	0.000160704	0.160055
	8	252492449	10462921		3.77613	0.000167443	0.159492
	8	253092474	11062946		3.68057	0.000208654	0.156485
	9	279031129	8558579		3.50863	0.000310005	0.151109
	11	335415004	18722447		3.76935	0.000170078	0.159279
	11	345665976	28973419		3.54962	0.000282083	0.152387
	12	346337177	623514		3.67176	0.000212929	0.156209
	12	352494249	6780586		4.94919	1.1241e-05	0.197471
	12	367001882	21288219		4.95027	1.12132e-05	0.197506
stelediam_2016	1	4565970	4565970		3.99721	0.000100645	0.117523
	1	5978234	5978234		3.60708	0.000247125	0.10607
	3	103650893	24442720		3.77619	0.00016742	0.11101
	4	143047934	27425942		4.04896	8.93387e-05	0.119057
	4	146798363	31176371		3.79924	0.000158766	0.111687
	5	174922176	23797490		3.79189	0.000161476	0.111471
	6	186725155	5642035		3.54004	0.000288375	0.104121
	6	191670585	10587465		3.60618	0.000247639	0.106043
	6	192641779	11558659		4.0295	9.34321e-05	0.11848
	6	203332273	22249153		3.7309	0.000185821	0.109684
	6	204227927	23144807		3.63368	0.000232443	0.106844
	6	206670232	25587112		3.76742	0.000170838	0.110753
	7	219209325	6877418		3.72448	0.00018859	0.109496
	7	228256823	15924916		3.58926	0.000257477	0.105551
	7	233138440	20806533		3.58233	0.000261619	0.10535
	7	233561671	21229764		4.06712	8.56799e-05	0.119596
	7	233799888	21467981		3.88064	0.00013163	0.114081
	8	246383227	4353699		3.82439	0.000149832	0.112426
	8	246640183	4610655		3.55699	0.000277336	0.104613
	8	260567998	18538470		3.91203	0.000122452	0.115006
	9	286082605	15610055		3.7675	0.000170803	0.110756
	10	314709079	21223809		4.69698	2.00917e-05	0.13854
	10	315752561	22267291		3.60769	0.00024678	0.106087
	11	317062518	369961		3.65411	0.000221765	0.10744
	12	368636694	22923031		3.81658	0.000152553	0.112196
stelediam_2018	3	100905182	21697009		4.34407	4.52822e-05	0.161486
	3	101214415	22006242		3.7364	0.000183487	0.142703
	3	103745972	24537799		3.52852	0.000296129	0.136395
	3	107074486	27866313		3.58969	0.000257225	0.138244
	3	111844231	32636058		3.62558	0.000236823	0.139332
	5	169319989	18195303		3.5773	0.000264669	0.137869
	5	179236975	28112289		4.16338	6.86462e-05	0.155849
	5	179738059	28613373		3.58628	0.000259251	0.138141
	6	182520861	1437741		4.77289	1.68698e-05	0.175036
	6	201163678	20080558		3.8359	0.000145917	0.145744
	7	238270938	25939031		3.95279	0.000111482	0.149334
	9	287791467	17318917		3.70492	0.00019728	0.141744

## Sheet: root architecture
Table S5. List of QTL identified for root architectural traits.
Trait	Chr	Marker	Position	SNP	LOD	P value	R2 marker
shallow.Stype.length_2018	1	14769475	14769475		4.48126	3.3017e-05	0.148829
	2	68583538	25312615		3.64496	0.000226486	0.123701
	2	69098643	25827720		4.42123	3.79113e-05	0.146996
	2	69335326	26064403		3.59092	0.000256496	0.122109
	4	128170289	12548297		3.57034	0.000268945	0.121504
	4	147350998	31729006		3.7814	0.000165426	0.127739
	5	179335485	28210799		3.69652	0.000201132	0.125224
	5	179693002	28568316		3.67892	0.000209452	0.124704
	9	275641470	5168920		3.86561	0.000136267	0.130243
	10	299105087	5619817		4.33534	4.62019e-05	0.14438
	10	307123699	13638429		4.49468	3.20126e-05	0.149239
	11	337223139	20530582		3.61853	0.000240694	0.122922
	11	343291502	26598945		3.51483	0.000305611	0.119874
shallow.Ltype.length_2018	1	14769475	14769475		3.72884	0.000186706	0.139804
	2	68583538	25312615		4.35321	4.4339e-05	0.158401
	2	69098643	25827720		4.01141	9.74078e-05	0.148159
	5	179335485	28210799		3.79533	0.000160203	0.141761
	8	247258820	5229292		3.56619	0.000271523	0.135043
	10	307123699	13638429		3.82852	0.000148417	0.142739
	11	343279317	26586760		3.57706	0.000264816	0.13536
shallow.nodal.length_2018	1	1769187	1769187		3.65104	0.000223338	0.162644
	1	4661297	4661297		3.76258	0.000172751	0.165873
	1	10596613	10596613		3.92238	0.00011957	0.170527
	1	36982818	36982818		5.37398	4.22692e-06	0.214254
	2	69051898	25780975		4.55046	2.81543e-05	0.189134
	2	73193045	29922122		3.74781	0.000178728	0.165445
	3	101773731	22565558		3.68997	0.000204186	0.163769
	4	118138220	2516228		3.82657	0.000149085	0.167733
	6	208234836	27151716		3.91538	0.000121511	0.170323
	7	216005105	3673198		3.78188	0.000165241	0.166434
	7	231961223	19629316		3.51522	0.000305338	0.158735
	9	280417498	9944948		3.6893	0.000204501	0.16375
	10	299105087	5619817		3.57296	0.000267327	0.160394
	11	325790275	9097718		3.76271	0.000172699	0.165877
	11	344105276	27412719		3.83571	0.000145979	0.167999
	11	344352544	27659987		4.27534	5.30468e-05	0.180924
	11	345423355	28730798		4.50791	3.10521e-05	0.187859
deep.Stype.length_2018	1	4349858	4349858		3.73527	0.000183962	0.114798
	1	5384001	5384001		4.37762	4.19161e-05	0.136565
	1	9052402	9052402		3.70603	0.000196773	0.113823
	1	9554753	9554753		3.5147	0.000305701	0.107473
	1	15716311	15716311		3.57202	0.000267903	0.109369
	1	15947885	15947885		3.59536	0.00025389	0.110143
	1	16487931	16487931		4.02807	9.37408e-05	0.124642
	1	17183561	17183561		4.00907	9.79329e-05	0.123999
	1	17589210	17589210		3.7919	0.000161475	0.116692
	1	18085851	18085851		3.61995	0.00023991	0.110959
	1	29660200	29660200		4.48628	3.26379e-05	0.140308
	1	30039276	30039276		3.71633	0.000192162	0.114166
	1	41327309	41327309		3.65311	0.000222273	0.112061
	4	136959707	21337715		4.14568	7.15016e-05	0.128633
	5	176265770	25141084		3.56245	0.000273872	0.109052
	6	182248756	1165636		3.78836	0.000162796	0.116573
	6	190775429	9692309		3.82986	0.000147957	0.117964
	6	201533162	20450042		4.51929	3.02487e-05	0.141449
	6	201640514	20557394		4.28793	5.15314e-05	0.133488
	6	203927850	22844730		3.8444	0.000143087	0.118451
	6	204274060	23190940		3.87695	0.000132754	0.119545
	6	204539994	23456874		3.51556	0.000305102	0.107501
	6	209555428	28472308		4.55108	2.81135e-05	0.142549
	6	209981281	28898161		3.61996	0.000239906	0.110959
	6	210424089	29340969		3.71121	0.000194443	0.113995
	7	238409745	26077838		3.65383	0.000221907	0.112085
	7	238821804	26489897		3.88423	0.000130549	0.119789
	8	242716964	687436		3.67073	0.000213437	0.112647
	8	266891242	24861714		3.97131	0.000106829	0.122723
	9	285657271	15184721		4.30963	4.90193e-05	0.134231
	9	285747884	15275334		4.74172	1.8125e-05	0.149177
	9	286160345	15687795		4.44242	3.61057e-05	0.138795
	9	286198639	15726089		4.327	4.70979e-05	0.134827
	9	287235546	16762996		3.50737	0.000310905	0.107231
	9	287840315	17367765		3.51001	0.00030902	0.107318
	9	288410373	17937823		4.48932	3.24104e-05	0.140413
	9	288484465	18011915		4.92529	1.18771e-05	0.15561
	11	317016253	323696		3.77229	0.00016893	0.116036
	11	319650924	2958367		4.48084	3.3049e-05	0.140121
deep.Ltype.length_2018	2	52532985	9262062		4.16571	6.82787e-05	0.224009
	3	83519695	4311522		4.80574	1.56408e-05	0.24425
	4	136717030	21095038		3.98765	0.000102886	0.21848
	4	147400242	31778250		4.39581	4.01965e-05	0.231221
	5	162249359	11124673		4.48686	3.25944e-05	0.234095
	6	182593004	1509884		4.55414	2.79162e-05	0.236226
	6	182749759	1666639		3.53261	0.000293353	0.204557
	8	245478378	3448850		3.56598	0.000271654	0.205568
	8	250553897	8524369		3.78724	0.000163217	0.21231
	9	282732189	12259639		3.83276	0.000146974	0.213707
	10	316085634	22600364		3.52284	0.000300024	0.204262
deep.nodal.length_2018	3	88678538	9470365		3.90452	0.000124588	0.200552
	3	90971424	11763251		3.74352	0.0001805	0.196039
	5	165692197	14567511		3.74	0.000181971	0.195941
	6	185115313	4032193		3.91791	0.000120806	0.200929
	6	203453425	22370305		3.55019	0.000281718	0.190663
	6	203905467	22822347		4.11759	7.62798e-05	0.206574
	7	213180973	849066		3.67099	0.000213311	0.194017
	9	282732189	12259639		4.62828	2.35351e-05	0.22123
	9	283149150	12676600		3.61755	0.000241238	0.192531
	11	336283364	19590807		4.05992	8.71122e-05	0.204939
	12	363799748	18086085		3.83992	0.000144571	0.198737
pct.deep.roots_2018	2	68705440	25434517		3.66541	0.000216067	0.138695
	2	77454263	34183340		3.8036	0.000157181	0.142883
	5	153703955	2579269		3.81254	0.00015398	0.143155
	5	180665899	29541213		3.5933	0.000255096	0.13652
	6	201491564	20408444		3.68336	0.000207318	0.139237
	6	203453425	22370305		3.81862	0.000151839	0.14334
	6	203896938	22813818		3.89734	0.000126667	0.145739
	6	208947585	27864465		3.76606	0.000171374	0.141743
	7	234659581	22327674		4.17054	6.7524e-05	0.154132
	8	248105271	6075743		4.00764	9.82564e-05	0.149116
	9	277773570	7301020		3.66283	0.000217353	0.138617
	10	313261583	19776313		3.59086	0.000256533	0.136446
	11	332927156	16234599		3.58219	0.000261706	0.136185
	11	342245177	25552620		3.76059	0.000173545	0.141577
