# Supplementary material for: Response of Southeast Asian rice root architecture and anatomy phenotypes to drought stress
Source: Front Plant Sci. 2022 Oct 19;13:1008954. doi: 10.3389/fpls.2022.1008954 (PMC9629509; doi:10.3389/fpls.2022.1008954)
Supplement: Supplementary file 1 [file DataSheet_1.zip › Table S6. Trait colocations.xlsx]

## Sheet: Sheet1
Table S6. Co-location of GWAS significant SNP among traits in 2016 and 2018
Chr	Position	Crownroot.no_2016	Crownroot.no_2018	Crownroot.Tiller_2016	Crownroot.Tiller2018	Metaxylme_diam_2016	Metaxylem_Diam_2018	No.Metaxylem_2016	No.Metaxylem_2018	SteleDiam_2016	SteleDiam_2018	shallow.Stype.length_2018	shallow.Ltype.length_2018	shallow.nodal.length_2018	deep.Stype.length_2018	deep.Ltype.length_2018	deep.nodal.length_2018	pct.deep.roots_2018	co loc	# co loc trais
1	1700000 - 1799999											3.36733	3.47085	3.65104
1	1800000 - 1899999											3.40276	3.35599	3.57166
1	4600000 - 4699999											3.34845		3.76258
1	3100000 - 3199999	3.84564	3.30177																1	2
1	3300000 - 3399999	3.17832		3.29461						3.39108									2	3
1	3500000 - 3599999	3.21646		3.12648
1	4500000 - 4599999					3.45711				3.99721
1	5900000 - 5999999					3.08057				3.60708
1	10500000 - 10599999											3.23383	3.42181	3.92238
1	14700000 - 14799999											4.48126	3.72884	3.07488
1	14800000 - 14899999											4.16239	3.15789	3.41034
1	15100000 - 15199999											3.10985		3.31048
1	15400000 -15499999											3.1249		3.10832
1	22300000 - 22399999	3.33417	3.24247																3	2
1	40200000 - 40299999				3.13037								3.34475						4	2
1	41800000 - 41899999				3.04576		3.02452												5	2
2	23800000 - 23899999		3.41272					3.01594			3.1513						3.29571		6	4
2	24100000 - 24199999										3.02922				3.47633				7	2
2	24200000 - 24299999											3.27287	3.42402		3.00432
2	24600000 - 24699999						3.22975						3.40269						8	2
2	24700000 - 24799999						3.38757								3.13875				9	2
2	24900000 - 24999999											3.34612	3.11897
2	25300000 - 25399999											3.64496	4.35321
2	25400000 - 25499999											3.35937	3.44861	3.66541
2	25700000 - 25799999											4.12735	4.00396	4.55046
2	25800000 - 25899999											4.42123	4.01141	5.23613
2	26000000 - 26099999											3.59092	3.04006
2	29300000 - 29399999										3.09081				3.3031				10	2
2	30000000 - 30099999	3.70047		3.48481
2	30100000 - 30199999	3.49063		3.37504
2	30200000 - 30299999	3.47446		3.13707
2	30300000 - 30399999	3.38223		3.65105
2	33700000 - 33799999											3.27848		3.17769				3.22138
2	33800000 - 33899999													3.12178				3.34968
3	4100000 - 4199999																3.10185	3.1925
3	9400000 - 9499999															3.90452		3.26453
3	9500000 - 9599999								3.19293								3.32035		11	2
3	9600000 - 9699999															3.10969	3.82109	3.28025
3	9700000 - 9799999															3.2596	3.49733	3.41315
3	10500000 - 10599999											3.48247	3.29452	3.04047
3	11800000 - 11899999															3.1365	3.43655	3.01016
3	12100000 - 12199999															3.08112	3.45609
3	21600000 - 21699999								3.16611		4.34407
3	21700000 - 21799999								3.26713		3.32415
3	22000000 - 22099999								3.00924		3.7364
3	22100000 - 22199999								3.10935		3.04099
3	22500000 - 22599999						4.12365							3.68997					12	2
3	24400000 - 24499999									3.77619	3.24438								13	2
3	26400000 - 26499999		3.09635		3.05372
3	26500000 - 26599999				3.41144							3.48972	3.25462						14	3
3	32600000 - 32699999										3.62558			3.00607					15	2
3	32800000 - 32899999													3.06452		3.01817
3	33000000 - 33099999	3.36146				3.3757
4	900000 - 999999			3.28661	3.111														16	2
4	6400000 - 6499999		3.62143												3.05494
4	1800000 - 1899999			3.37579	3.20706														17	2
4	12500000 - 12599999											3.57034	3.36968	3.1654
4	14000000 - 14099999		3.6332		3.11994
4	21200000 - 21299999						3.06445								3.54825	3.46416			18	3
4	29300000 - 29399999										3.37208				3.3877
4	30700000 - 30799999										3.00484				3.14687
4	31700000 - 31799999														3.13436	4.39581
4	31800000 - 31899999						3.17526									4.14821			19	2
4	31900000 - 31999999															4.03875	3.01427
5	1600000 - 1699999														3.29678	3.29973
5	2400000 - 2499999				3.06225				3.11158						3.06225	3.13289			20	4
5	2500000 - 2599999								3.21374									3.83001
5	11100000 - 11199999															4.48686		3.02565
5	14600000 - 14699999						3.44759										3.40443	3.03537	21	3
5	28100000 - 28199999										4.16338	3.38597	3.65342					3.04561	22	4
5	28200000 - 28299999										3.6002	3.69652	3.79533
5	28500000 - 28599999										3.43626	3.67892	3.31817
5	29400000 - 29499999																3.10513	3.48492
5	29500000 - 29599999											3.29809					3.24112	3.5933
6	1100000 - 1199999												3.10004		3.78836
6	1400000 - 1499999										4.77289					4.2194	3.01234
6	1500000 - 1599999															4.55414	3.07344
6	1600000 - 1699999															3.53261	3.04829
6	4000000 - 4099999																3.91791	3.08127
6	4300000 - 4399999													3.46584				3.16677
6	20400000 - 20499999														4.51929			3.68336
6	21400000 - 21499999	3.04473		3.21043
6	22200000 - 22299999			3.04419						3.7309					3.08878		3.00271	3.43729	23	4
6	22300000 - 22399999														3.43726		3.55019	3.81862
6	22600000 - 22699999																3.45481	3.66115
6	22800000 - 22899999														3.8444		4.11759	3.89734
6	23000000 - 23099999																3.13158	3.57026
6	23100000 - 23199999									3.63368	3.299				3.87695		3.14348	3.14139	24	5
6	23300000 - 23399999														3.51556			3.10358
6	27100000 - 27199999	3.08331								3.08507
6	27600000 - 27699999											3.34005		3.03479
6	27800000 - 27899999															3.14491		3.76606
6	29500000 - 29599999														3.06409			3.19373
7	14900000 - 14999999				3.31709													3.22104	25	2
7	19500000 - 19599999		3.07542											3.35452					26	2
7	19600000 - 19699999		3.06025											3.51522					27	2
7	22000000 - 22099999													3.49479		3.0596		3.10303
7	22300000 - 22399999															3.22665	3.23923
8	2800000 - 2899999	3.20332		3.82716
8	2900000 - 2999999	3.17707		3.93541
8	3600000 - 3699999			4.71907	3.15555
8	4600000 - 4699999									3.55699	3.05964	3.09115							28	2
8	5200000 - 5299999											3.26746	3.56619
8	5400000 - 5499999	3.36932		3.12325
8	18600000 - 18699999									3.17163	3.45113								29	2
8	26500000 - 26599999						3.26243				3.06342
8	27100000 - 27199999		3.08257		3.79187
8	27200000 - 27299999				3.68719				3.06526
8	27300000 - 27399999											3.00019		3.21605
8	27400000 - 27499999											3.0508	3.24289			3.19202
9	7200000 - 7299999													3.20081				3.53794
9	7300000 - 7399999														3.17773			3.66283
9	11300000 - 11399999	3.23604						3.77067											30	2
9	12200000 - 12299999															3.83276	4.62828
9	14800000 - 14899999										3.04357				3.14016				31	2
9	15700000 - 15799999										3.07348				4.327				32	2
9	15800000 - 15899999								3.2851						3.8892				33	2
9	17300000 - 17399999										3.70492				3.51001				34	2
9	18100000 - 18199999														3.2897			3.22779
9	21300000 - 21399999						3.17076							3.34144
10	2200000 - 2299999	3.28524				3.03928
10	5600000 - 5699999											4.33534		3.57296
10	13400000 - 13499999											3.23958	3.09853
10	13500000 - 13599999											3.31682	3.20818
10	13600000 - 13699999											4.49468	3.82852
10	19700000 - 19799999																3.14178	3.59086
11	300000 - 399999	3.94202		3.33325						3.65411
11	2300000 - 2399999									3.0465	3.44201								35	2
11	2500000 - 2599999												3.13737	3.19155
11	9000000 - 9099999												3.2283	3.76271
11	10600000 - 10699999						3.08044											3.04338	36	2
11	10800000 - 10899999						3.76628							3.26326					37	2
11	16200000 - 16299999																3.33786	3.58219
11	16500000 - 16599999											3.00356		3.17742
11	17600000 - 17699999										3.15585							3.47972
11	20500000 - 20599999											3.61853	3.36796
11	22200000 - 22299999				3.40982											3.2722		3.0839	38	3
11	22400000 - 22499999				4.00437		3.34752												39	2
11	24000000 - 24099999		3.73302		3.2046
11	24200000 - 24299999		3.21583													3.21819
11	24300000 - 24399999				3.09002										3.3394			3.12067	40	3
11	26500000 - 26599999						3.00944					3.51483	3.57706						41	3
11	28700000 - 28799999												3.44169	4.50791
12	100000 - 199999				3.45299		3.04639
12	200000 - 299999				3.30128		3.08163
12	17500000 - 17599999						3.70538		3.36468
12	17600000 - 17699999						3.33793			3.18145	3.03093								42	2
12	18000000 - 18099999																3.83992	3.04607
12	19100000 - 19199999															3.45102	3.47368	3.22251
12	19900000 - 19999999	3.45444	3.59181													3.45102	3.47368		43	4
12	20000000 - 20099999	3.12911								3.21514									44	2
12	23400000 - 23499999											3.11423	3.00433
12	24000000 - 24099999		3.73302		3.2046							3.11741						3.4712	45	3
12	24300000 - 24399999			3.95128	3.09002					3.33709								3.12067	46	4
12	24700000 - 24799999										3.10639				3.3896
12	27200000 - 27299999		3.11315				4.07353					3.11423	3.00433
