# Supplementary material for: Response of Southeast Asian rice root architecture and anatomy phenotypes to drought stress
Source: Front Plant Sci. 2022 Oct 19;13:1008954. doi: 10.3389/fpls.2022.1008954 (PMC9629509; doi:10.3389/fpls.2022.1008954)
Supplement: Supplementary file 1 [file DataSheet_1.zip › Table S7. PlantGSEA.xlsx]

## Sheet: DeepSLength18
Table S7. PlantGSEA
Gene Set Name(NO. Genes)	Description	Category	NO. Genes in Overlap (k)	p value	FDR
BIOLOGICAL_PROCESS(45586)	GO:0008150 biological_process, GOslim:biological_process	GO_BP	382	8.37e-30	1.82e-26	LOC_Os04g35270 LOC_Os09g25314 LOC_Os04g35370 LOC_Os01g51634 LOC_Os09g29840 LOC_Os01g52214 LOC_Os04g35070 LOC_Os09g25090 LOC_Os01g51990 LOC_Os06g47120 LOC_Os09g25640 LOC_Os06g46930 LOC_Os09g26360 LOC_Os04g35190 LOC_Os09g25310 LOC_Os01g10490 LOC_Os09g26200 LOC_Os09g25540 LOC_Os09g26160 LOC_Os09g25260 LOC_Os01g31580 LOC_Os09g29380 LOC_Os01g10010 LOC_Os01g10400 LOC_Os01g10150 LOC_Os09g25720 LOC_Os01g…
CELLULAR_METABOLIC_PROCESS(6576)	GO:0044237 cellular metabolic process, GOslim:biological_process	GO_BP	92	1.13e-11	1.23e-08	LOC_Os04g35270 LOC_Os09g29840 LOC_Os01g52214 LOC_Os09g25090 LOC_Os06g46930 LOC_Os09g25540 LOC_Os01g10150 LOC_Os01g10370 LOC_Os09g25860 LOC_Os01g31690 LOC_Os04g35020 LOC_Os01g51410 LOC_Os09g25290 LOC_Os06g34960 LOC_Os01g51700 LOC_Os04g35030 LOC_Os04g35010 LOC_Os06g46570 LOC_Os09g25580 LOC_Os04g35240 LOC_Os09g25610 LOC_Os04g35080 LOC_Os01g10110 LOC_Os06g35140 LOC_Os01g10450 LOC_Os09g25890 LOC_Os09g…
PRIMARY_METABOLIC_PROCESS(7728)	GO:0044238 primary metabolic process, GOslim:biological_process	GO_BP	101	3.99e-11	2.9e-08	LOC_Os04g35270 LOC_Os09g29840 LOC_Os09g25090 LOC_Os09g25640 LOC_Os06g46930 LOC_Os09g25540 LOC_Os01g10150 LOC_Os01g10370 LOC_Os09g25860 LOC_Os04g35020 LOC_Os01g51410 LOC_Os09g25290 LOC_Os06g34960 LOC_Os01g51700 LOC_Os04g35030 LOC_Os04g35010 LOC_Os06g46570 LOC_Os09g25580 LOC_Os04g35240 LOC_Os09g25610 LOC_Os04g35080 LOC_Os04g35140 LOC_Os06g35140 LOC_Os01g10450 LOC_Os06g47210 LOC_Os09g25890 LOC_Os09g…
METABOLIC_PROCESS(9541)	GO:0008152 metabolic process, GOslim:biological_process	GO_BP	114	3.35e-10	1.82e-07	LOC_Os04g35270 LOC_Os09g29840 LOC_Os01g52214 LOC_Os09g25090 LOC_Os09g25640 LOC_Os06g46930 LOC_Os09g25540 LOC_Os01g10150 LOC_Os01g10370 LOC_Os09g25860 LOC_Os01g31690 LOC_Os04g35020 LOC_Os01g51410 LOC_Os09g25290 LOC_Os06g34960 LOC_Os09g26380 LOC_Os01g51700 LOC_Os04g35030 LOC_Os04g35010 LOC_Os06g46570 LOC_Os09g25580 LOC_Os04g35240 LOC_Os09g25610 LOC_Os04g35080 LOC_Os01g10110 LOC_Os04g35140 LOC_Os06g…
CELLULAR_PROCESS(7980)	GO:0009987 cellular process, GOslim:biological_process	GO_BP	99	1.13e-09	4.92e-07	LOC_Os04g35270 LOC_Os09g29840 LOC_Os01g52214 LOC_Os09g25090 LOC_Os06g46930 LOC_Os09g25540 LOC_Os01g10150 LOC_Os01g10370 LOC_Os04g35100 LOC_Os09g25860 LOC_Os01g31690 LOC_Os04g35290 LOC_Os04g35020 LOC_Os01g51410 LOC_Os09g25290 LOC_Os06g34960 LOC_Os01g51700 LOC_Os04g35030 LOC_Os04g35010 LOC_Os06g46570 LOC_Os09g25580 LOC_Os04g35240 LOC_Os09g25610 LOC_Os04g35080 LOC_Os01g10110 LOC_Os06g35140 LOC_Os01g…
CELLULAR_MACROMOLECULE_METABOLIC_PROCESS(5328)	GO:0044260 cellular macromolecule metabolic process, GOslim:biological_process	GO_BP	71	3.12e-08	1.13e-05	LOC_Os04g35270 LOC_Os09g29840 LOC_Os09g25090 LOC_Os06g46930 LOC_Os09g25540 LOC_Os01g10150 LOC_Os01g10370 LOC_Os09g25860 LOC_Os04g35020 LOC_Os09g25290 LOC_Os06g34960 LOC_Os01g51700 LOC_Os04g35030 LOC_Os04g35010 LOC_Os06g46570 LOC_Os04g35240 LOC_Os04g35080 LOC_Os06g35140 LOC_Os01g10450 LOC_Os01g29469 LOC_Os09g25490 LOC_Os04g35180 LOC_Os09g29584 LOC_Os01g31610 LOC_Os09g25370 LOC_Os09g26300 LOC_Os09g…
CELLULAR_BIOSYNTHETIC_PROCESS(3054)	GO:0044249 cellular biosynthetic process, GOslim:biological_process	GO_BP	48	7.58e-08	2.36e-05	LOC_Os04g35270 LOC_Os06g46930 LOC_Os01g10370 LOC_Os09g25860 LOC_Os04g35020 LOC_Os01g51700 LOC_Os04g35030 LOC_Os04g35010 LOC_Os06g46570 LOC_Os06g35140 LOC_Os09g25890 LOC_Os09g25490 LOC_Os01g31610 LOC_Os09g26300 LOC_Os09g29360 LOC_Os01g29840 LOC_Os04g34970 LOC_Os06g46560 LOC_Os01g09990 LOC_Os01g51610 LOC_Os09g25620 LOC_Os09g29930 LOC_Os09g25625 LOC_Os09g26180 LOC_Os01g51380 LOC_Os09g29820 LOC_Os01g…
BIOSYNTHETIC_PROCESS(3274)	GO:0009058 biosynthetic process, GOslim:biological_process	GO_BP	50	9.38e-08	2.55e-05	LOC_Os04g35270 LOC_Os06g46930 LOC_Os01g10370 LOC_Os09g25860 LOC_Os04g35020 LOC_Os09g26380 LOC_Os01g51700 LOC_Os04g35030 LOC_Os04g35010 LOC_Os06g46570 LOC_Os06g35140 LOC_Os09g25890 LOC_Os09g25490 LOC_Os01g31610 LOC_Os09g26300 LOC_Os09g29360 LOC_Os01g29840 LOC_Os04g34970 LOC_Os06g46560 LOC_Os01g09990 LOC_Os01g51610 LOC_Os09g25620 LOC_Os09g29930 LOC_Os09g25625 LOC_Os09g26180 LOC_Os01g51380 LOC_Os09g…
MACROMOLECULE_METABOLIC_PROCESS(6374)	GO:0043170 macromolecule metabolic process, GOslim:biological_process	GO_BP	78	1.91e-07	4.62e-05	LOC_Os04g35270 LOC_Os09g29840 LOC_Os09g25090 LOC_Os09g25640 LOC_Os06g46930 LOC_Os09g25540 LOC_Os01g10150 LOC_Os01g10370 LOC_Os09g25860 LOC_Os04g35020 LOC_Os09g25290 LOC_Os06g34960 LOC_Os01g51700 LOC_Os04g35030 LOC_Os04g35010 LOC_Os06g46570 LOC_Os04g35240 LOC_Os04g35080 LOC_Os04g35140 LOC_Os06g35140 LOC_Os01g10450 LOC_Os06g47210 LOC_Os09g29710 LOC_Os01g29469 LOC_Os09g25490 LOC_Os04g35180 LOC_Os09g…
NITROGEN_COMPOUND_METABOLIC_PROCESS(2897)	GO:0006807 nitrogen compound metabolic process, GOslim:biological_process	GO_BP	42	3.93e-06	0.000857	LOC_Os01g10370 LOC_Os09g25860 LOC_Os01g51410 LOC_Os09g25290 LOC_Os01g51700 LOC_Os04g35010 LOC_Os09g25610 LOC_Os01g10110 LOC_Os06g35140 LOC_Os09g25390 LOC_Os01g31610 LOC_Os09g29360 LOC_Os06g46880 LOC_Os01g29840 LOC_Os04g34970 LOC_Os06g46560 LOC_Os01g09990 LOC_Os01g51610 LOC_Os09g25620 LOC_Os09g29930 LOC_Os09g25625 LOC_Os09g26180 LOC_Os01g51380 LOC_Os04g35420 LOC_Os09g29820 LOC_Os06g47150 LOC_Os01g…
MACROMOLECULE_MODIFICATION(1965)	GO:0043412 macromolecule modification, GOslim:biological_process	GO_BP	32	6.38e-06	0.00126	LOC_Os04g35270 LOC_Os09g25090 LOC_Os09g25540 LOC_Os01g10150 LOC_Os06g34960 LOC_Os06g46570 LOC_Os04g35240 LOC_Os04g35080 LOC_Os01g10450 LOC_Os01g29469 LOC_Os09g29584 LOC_Os09g25370 LOC_Os09g26300 LOC_Os01g51400 LOC_Os09g29560 LOC_Os01g52050 LOC_Os09g29170 LOC_Os09g26310 LOC_Os09g29520 LOC_Os06g35160 LOC_Os06g46770 LOC_Os09g25100 LOC_Os09g25320 LOC_Os06g35200 LOC_Os01g10430 LOC_Os04g35114 LOC_Os09g…
REGULATION_OF_CELLULAR_PROCESS(1898)	GO:0050794 regulation of cellular process, GOslim:biological_process	GO_BP	31	8.45e-06	0.00153	LOC_Os09g25090 LOC_Os01g10370 LOC_Os04g35100 LOC_Os09g25860 LOC_Os01g31690 LOC_Os04g35290 LOC_Os01g51700 LOC_Os04g35010 LOC_Os06g35140 LOC_Os09g29360 LOC_Os01g29840 LOC_Os04g34970 LOC_Os06g46560 LOC_Os01g09990 LOC_Os01g51610 LOC_Os09g29930 LOC_Os09g29820 LOC_Os06g47150 LOC_Os06g35160 LOC_Os01g10504 LOC_Os04g36640 LOC_Os09g25100 LOC_Os01g51690 LOC_Os11g05930 LOC_Os09g29830 LOC_Os09g25070 LOC_Os09g…
BIOLOGICAL_REGULATION(2100)	GO:0065007 biological regulation, GOslim:biological_process	GO_BP	33	9.36e-06	0.00157	LOC_Os09g25090 LOC_Os01g10370 LOC_Os04g35100 LOC_Os09g25860 LOC_Os01g31690 LOC_Os04g35290 LOC_Os01g51700 LOC_Os04g35010 LOC_Os01g10110 LOC_Os04g35140 LOC_Os06g35140 LOC_Os09g29360 LOC_Os01g29840 LOC_Os04g34970 LOC_Os06g46560 LOC_Os01g09990 LOC_Os01g51610 LOC_Os09g29930 LOC_Os09g29820 LOC_Os06g47150 LOC_Os06g35160 LOC_Os01g10504 LOC_Os04g36640 LOC_Os09g25100 LOC_Os01g51690 LOC_Os11g05930 LOC_Os09g…
CELLULAR_PROTEIN_MODIFICATION_PROCESS(1922)	GO:0006464 cellular protein modification process, GOslim:biological_process	GO_BP	31	1.07e-05	0.00167	LOC_Os04g35270 LOC_Os09g25090 LOC_Os09g25540 LOC_Os01g10150 LOC_Os06g34960 LOC_Os06g46570 LOC_Os04g35240 LOC_Os04g35080 LOC_Os01g10450 LOC_Os01g29469 LOC_Os09g29584 LOC_Os09g25370 LOC_Os09g26300 LOC_Os01g51400 LOC_Os09g29560 LOC_Os01g52050 LOC_Os09g29170 LOC_Os09g26310 LOC_Os09g29520 LOC_Os06g35160 LOC_Os06g46770 LOC_Os09g25100 LOC_Os09g25320 LOC_Os06g35200 LOC_Os01g10430 LOC_Os04g35114 LOC_Os09g…
MACROMOLECULE_BIOSYNTHETIC_PROCESS(2550)	GO:0009059 macromolecule biosynthetic process, GOslim:biological_process	GO_BP	37	1.5e-05	0.00204	LOC_Os04g35270 LOC_Os06g46930 LOC_Os01g10370 LOC_Os09g25860 LOC_Os04g35020 LOC_Os01g51700 LOC_Os04g35030 LOC_Os04g35010 LOC_Os06g46570 LOC_Os06g35140 LOC_Os09g25490 LOC_Os01g31610 LOC_Os09g26300 LOC_Os09g29360 LOC_Os01g29840 LOC_Os04g34970 LOC_Os06g46560 LOC_Os01g09990 LOC_Os01g51610 LOC_Os09g29930 LOC_Os09g26180 LOC_Os09g29820 LOC_Os06g47150 LOC_Os09g26310 LOC_Os01g10504 LOC_Os04g36640 LOC_Os01g…
CELLULAR_MACROMOLECULE_BIOSYNTHETIC_PROCESS(2546)	GO:0034645 cellular macromolecule biosynthetic process, GOslim:biological_process	GO_BP	37	1.45e-05	0.00204	LOC_Os04g35270 LOC_Os06g46930 LOC_Os01g10370 LOC_Os09g25860 LOC_Os04g35020 LOC_Os01g51700 LOC_Os04g35030 LOC_Os04g35010 LOC_Os06g46570 LOC_Os06g35140 LOC_Os09g25490 LOC_Os01g31610 LOC_Os09g26300 LOC_Os09g29360 LOC_Os01g29840 LOC_Os04g34970 LOC_Os06g46560 LOC_Os01g09990 LOC_Os01g51610 LOC_Os09g29930 LOC_Os09g26180 LOC_Os09g29820 LOC_Os06g47150 LOC_Os09g26310 LOC_Os01g10504 LOC_Os04g36640 LOC_Os01g…
REGULATION_OF_BIOLOGICAL_PROCESS(1988)	GO:0050789 regulation of biological process, GOslim:biological_process	GO_BP	31	2.03e-05	0.0026	LOC_Os09g25090 LOC_Os01g10370 LOC_Os04g35100 LOC_Os09g25860 LOC_Os01g31690 LOC_Os04g35290 LOC_Os01g51700 LOC_Os04g35010 LOC_Os06g35140 LOC_Os09g29360 LOC_Os01g29840 LOC_Os04g34970 LOC_Os06g46560 LOC_Os01g09990 LOC_Os01g51610 LOC_Os09g29930 LOC_Os09g29820 LOC_Os06g47150 LOC_Os06g35160 LOC_Os01g10504 LOC_Os04g36640 LOC_Os09g25100 LOC_Os01g51690 LOC_Os11g05930 LOC_Os09g29830 LOC_Os09g25070 LOC_Os09g…
CARBOHYDRATE_METABOLIC_PROCESS(859)	GO:0005975 carbohydrate metabolic process, GOslim:biological_process	GO_BP	18	3.4e-05	0.00411	LOC_Os04g35270 LOC_Os04g35020 LOC_Os04g35030 LOC_Os06g46570 LOC_Os09g25580 LOC_Os09g25890 LOC_Os01g51754 LOC_Os09g25490 LOC_Os09g26300 LOC_Os09g29404 LOC_Os06g35300 LOC_Os09g26310 LOC_Os01g51570 LOC_Os06g35370 LOC_Os09g29600 LOC_Os09g26320 LOC_Os06g46940 LOC_Os06g35320
GLYCOPROTEIN_BIOSYNTHETIC_PROCESS(55)	GO:0009101 glycoprotein biosynthetic process, GOslim:biological_process	GO_BP	5	5.33e-05	0.00528	LOC_Os04g35270 LOC_Os06g46570 LOC_Os09g26300 LOC_Os09g26310 LOC_Os09g26320
GLYCOSYLATION(55)	GO:0070085 glycosylation, GOslim:biological_process	GO_BP	5	5.33e-05	0.00528	LOC_Os04g35270 LOC_Os06g46570 LOC_Os09g26300 LOC_Os09g26310 LOC_Os09g26320
PROTEIN_GLYCOSYLATION(55)	GO:0006486 protein glycosylation, GOslim:biological_process	GO_BP	5	5.33e-05	0.00528	LOC_Os04g35270 LOC_Os06g46570 LOC_Os09g26300 LOC_Os09g26310 LOC_Os09g26320
MACROMOLECULE_GLYCOSYLATION(55)	GO:0043413 macromolecule glycosylation, GOslim:biological_process	GO_BP	5	5.33e-05	0.00528	LOC_Os04g35270 LOC_Os06g46570 LOC_Os09g26300 LOC_Os09g26310 LOC_Os09g26320
CELLULAR_PROTEIN_METABOLIC_PROCESS(2971)	GO:0044267 cellular protein metabolic process, GOslim:biological_process	GO_BP	39	7.55e-05	0.00715	LOC_Os04g35270 LOC_Os09g29840 LOC_Os09g25090 LOC_Os06g46930 LOC_Os09g25540 LOC_Os01g10150 LOC_Os06g34960 LOC_Os06g46570 LOC_Os04g35240 LOC_Os04g35080 LOC_Os01g10450 LOC_Os01g29469 LOC_Os04g35180 LOC_Os09g29584 LOC_Os01g31610 LOC_Os09g25370 LOC_Os09g26300 LOC_Os01g51710 LOC_Os04g34984 LOC_Os01g51400 LOC_Os09g29560 LOC_Os01g52050 LOC_Os09g29170 LOC_Os09g26310 LOC_Os09g29520 LOC_Os06g35160 LOC_Os06g…
REGULATION_OF_CELLULAR_METABOLIC_PROCESS(1560)	GO:0031323 regulation of cellular metabolic process, GOslim:biological_process	GO_BP	25	8.54e-05	0.00775	LOC_Os01g10370 LOC_Os09g25860 LOC_Os01g31690 LOC_Os01g51700 LOC_Os04g35010 LOC_Os06g35140 LOC_Os09g29360 LOC_Os01g29840 LOC_Os04g34970 LOC_Os06g46560 LOC_Os01g09990 LOC_Os01g51610 LOC_Os09g29930 LOC_Os09g29820 LOC_Os06g47150 LOC_Os01g10504 LOC_Os04g36640 LOC_Os01g51690 LOC_Os11g05930 LOC_Os09g29830 LOC_Os09g25070 LOC_Os09g25600 LOC_Os09g26170 LOC_Os09g29460 LOC_Os01g51260
REGULATION_OF_NITROGEN_COMPOUND_METABOLIC_PROCESS(1501)	GO:0051171 regulation of nitrogen compound metabolic process, GOslim:biological_process	GO_BP	24	0.000122	0.00916	LOC_Os01g10370 LOC_Os09g25860 LOC_Os01g51700 LOC_Os04g35010 LOC_Os06g35140 LOC_Os09g29360 LOC_Os01g29840 LOC_Os04g34970 LOC_Os06g46560 LOC_Os01g09990 LOC_Os01g51610 LOC_Os09g29930 LOC_Os09g29820 LOC_Os06g47150 LOC_Os01g10504 LOC_Os04g36640 LOC_Os01g51690 LOC_Os11g05930 LOC_Os09g29830 LOC_Os09g25070 LOC_Os09g25600 LOC_Os09g26170 LOC_Os09g29460 LOC_Os01g51260
TRANSCRIPTION,_DNA-DEPENDENT_ALTERNATIVE(1598)	GO:0006350 transcription, DNA-dependent, GOslim:biological_process	GO_BP	25	0.000123	0.00916	LOC_Os01g10370 LOC_Os09g25860 LOC_Os01g51700 LOC_Os04g35010 LOC_Os06g35140 LOC_Os09g29360 LOC_Os01g29840 LOC_Os04g34970 LOC_Os06g46560 LOC_Os01g09990 LOC_Os01g51610 LOC_Os09g29930 LOC_Os09g26180 LOC_Os09g29820 LOC_Os06g47150 LOC_Os01g10504 LOC_Os04g36640 LOC_Os01g51690 LOC_Os11g05930 LOC_Os09g29830 LOC_Os09g25070 LOC_Os09g25600 LOC_Os09g26170 LOC_Os09g29460 LOC_Os01g51260
GLYCOPROTEIN_METABOLIC_PROCESS(65)	GO:0009100 glycoprotein metabolic process, GOslim:biological_process	GO_BP	5	0.000112	0.00916	LOC_Os04g35270 LOC_Os06g46570 LOC_Os09g26300 LOC_Os09g26310 LOC_Os09g26320
REGULATION_OF_TRANSCRIPTION,_DNA-DEPENDENT_ALTERNATIVE(1495)	GO:0045449 regulation of transcription, DNA-dependent, GOslim:biological_process	GO_BP	24	0.000115	0.00916	LOC_Os01g10370 LOC_Os09g25860 LOC_Os01g51700 LOC_Os04g35010 LOC_Os06g35140 LOC_Os09g29360 LOC_Os01g29840 LOC_Os04g34970 LOC_Os06g46560 LOC_Os01g09990 LOC_Os01g51610 LOC_Os09g29930 LOC_Os09g29820 LOC_Os06g47150 LOC_Os01g10504 LOC_Os04g36640 LOC_Os01g51690 LOC_Os11g05930 LOC_Os09g29830 LOC_Os09g25070 LOC_Os09g25600 LOC_Os09g26170 LOC_Os09g29460 LOC_Os01g51260
NUCLEOBASE-CONTAINING_COMPOUND_METABOLIC_PROCESS(2512)	GO:0006139 nucleobase-containing compound metabolic process, GOslim:biological_process	GO_BP	34	0.000126	0.00916	LOC_Os01g10370 LOC_Os09g25860 LOC_Os09g25290 LOC_Os01g51700 LOC_Os04g35010 LOC_Os06g35140 LOC_Os01g31610 LOC_Os09g29360 LOC_Os06g46880 LOC_Os01g29840 LOC_Os04g34970 LOC_Os06g46560 LOC_Os01g09990 LOC_Os01g51610 LOC_Os09g29930 LOC_Os09g26180 LOC_Os01g51380 LOC_Os04g35420 LOC_Os09g29820 LOC_Os06g47150 LOC_Os01g10280 LOC_Os01g10504 LOC_Os04g36640 LOC_Os04g35060 LOC_Os01g51690 LOC_Os11g05930 LOC_Os09g…
REGULATION_OF_NUCLEOBASE-CONTAINING_COMPOUND_METABOLIC_PROCESS(1501)	GO:0019219 regulation of nucleobase-containing compound metabolic process, GOslim:biological_process	GO_BP	24	0.000122	0.00916	LOC_Os01g10370 LOC_Os09g25860 LOC_Os01g51700 LOC_Os04g35010 LOC_Os06g35140 LOC_Os09g29360 LOC_Os01g29840 LOC_Os04g34970 LOC_Os06g46560 LOC_Os01g09990 LOC_Os01g51610 LOC_Os09g29930 LOC_Os09g29820 LOC_Os06g47150 LOC_Os01g10504 LOC_Os04g36640 LOC_Os01g51690 LOC_Os11g05930 LOC_Os09g29830 LOC_Os09g25070 LOC_Os09g25600 LOC_Os09g26170 LOC_Os09g29460 LOC_Os01g51260
REGULATION_OF_MACROMOLECULE_BIOSYNTHETIC_PROCESS(1538)	GO:0010556 regulation of macromolecule biosynthetic process, GOslim:biological_process	GO_BP	24	0.000174	0.0112	LOC_Os01g10370 LOC_Os09g25860 LOC_Os01g51700 LOC_Os04g35010 LOC_Os06g35140 LOC_Os09g29360 LOC_Os01g29840 LOC_Os04g34970 LOC_Os06g46560 LOC_Os01g09990 LOC_Os01g51610 LOC_Os09g29930 LOC_Os09g29820 LOC_Os06g47150 LOC_Os01g10504 LOC_Os04g36640 LOC_Os01g51690 LOC_Os11g05930 LOC_Os09g29830 LOC_Os09g25070 LOC_Os09g25600 LOC_Os09g26170 LOC_Os09g29460 LOC_Os01g51260
REGULATION_OF_METABOLIC_PROCESS(1630)	GO:0019222 regulation of metabolic process, GOslim:biological_process	GO_BP	25	0.000166	0.0112	LOC_Os01g10370 LOC_Os09g25860 LOC_Os01g31690 LOC_Os01g51700 LOC_Os04g35010 LOC_Os06g35140 LOC_Os09g29360 LOC_Os01g29840 LOC_Os04g34970 LOC_Os06g46560 LOC_Os01g09990 LOC_Os01g51610 LOC_Os09g29930 LOC_Os09g29820 LOC_Os06g47150 LOC_Os01g10504 LOC_Os04g36640 LOC_Os01g51690 LOC_Os11g05930 LOC_Os09g29830 LOC_Os09g25070 LOC_Os09g25600 LOC_Os09g26170 LOC_Os09g29460 LOC_Os01g51260
REGULATION_OF_CELLULAR_BIOSYNTHETIC_PROCESS(1538)	GO:0031326 regulation of cellular biosynthetic process, GOslim:biological_process	GO_BP	24	0.000174	0.0112	LOC_Os01g10370 LOC_Os09g25860 LOC_Os01g51700 LOC_Os04g35010 LOC_Os06g35140 LOC_Os09g29360 LOC_Os01g29840 LOC_Os04g34970 LOC_Os06g46560 LOC_Os01g09990 LOC_Os01g51610 LOC_Os09g29930 LOC_Os09g29820 LOC_Os06g47150 LOC_Os01g10504 LOC_Os04g36640 LOC_Os01g51690 LOC_Os11g05930 LOC_Os09g29830 LOC_Os09g25070 LOC_Os09g25600 LOC_Os09g26170 LOC_Os09g29460 LOC_Os01g51260
REGULATION_OF_BIOSYNTHETIC_PROCESS(1538)	GO:0009889 regulation of biosynthetic process, GOslim:biological_process	GO_BP	24	0.000174	0.0112	LOC_Os01g10370 LOC_Os09g25860 LOC_Os01g51700 LOC_Os04g35010 LOC_Os06g35140 LOC_Os09g29360 LOC_Os01g29840 LOC_Os04g34970 LOC_Os06g46560 LOC_Os01g09990 LOC_Os01g51610 LOC_Os09g29930 LOC_Os09g29820 LOC_Os06g47150 LOC_Os01g10504 LOC_Os04g36640 LOC_Os01g51690 LOC_Os11g05930 LOC_Os09g29830 LOC_Os09g25070 LOC_Os09g25600 LOC_Os09g26170 LOC_Os09g29460 LOC_Os01g51260
REGULATION_OF_GENE_EXPRESSION(1559)	GO:0010468 regulation of gene expression, GOslim:biological_process	GO_BP	24	0.000212	0.0132	LOC_Os01g10370 LOC_Os09g25860 LOC_Os01g51700 LOC_Os04g35010 LOC_Os06g35140 LOC_Os09g29360 LOC_Os01g29840 LOC_Os04g34970 LOC_Os06g46560 LOC_Os01g09990 LOC_Os01g51610 LOC_Os09g29930 LOC_Os09g29820 LOC_Os06g47150 LOC_Os01g10504 LOC_Os04g36640 LOC_Os01g51690 LOC_Os11g05930 LOC_Os09g29830 LOC_Os09g25070 LOC_Os09g25600 LOC_Os09g26170 LOC_Os09g29460 LOC_Os01g51260
REGULATION_OF_PRIMARY_METABOLIC_PROCESS(1589)	GO:0080090 regulation of primary metabolic process, GOslim:biological_process	GO_BP	24	0.000278	0.0168	LOC_Os01g10370 LOC_Os09g25860 LOC_Os01g51700 LOC_Os04g35010 LOC_Os06g35140 LOC_Os09g29360 LOC_Os01g29840 LOC_Os04g34970 LOC_Os06g46560 LOC_Os01g09990 LOC_Os01g51610 LOC_Os09g29930 LOC_Os09g29820 LOC_Os06g47150 LOC_Os01g10504 LOC_Os04g36640 LOC_Os01g51690 LOC_Os11g05930 LOC_Os09g29830 LOC_Os09g25070 LOC_Os09g25600 LOC_Os09g26170 LOC_Os09g29460 LOC_Os01g51260
REGULATION_OF_MACROMOLECULE_METABOLIC_PROCESS(1612)	GO:0060255 regulation of macromolecule metabolic process, GOslim:biological_process	GO_BP	24	0.00034	0.02	LOC_Os01g10370 LOC_Os09g25860 LOC_Os01g51700 LOC_Os04g35010 LOC_Os06g35140 LOC_Os09g29360 LOC_Os01g29840 LOC_Os04g34970 LOC_Os06g46560 LOC_Os01g09990 LOC_Os01g51610 LOC_Os09g29930 LOC_Os09g29820 LOC_Os06g47150 LOC_Os01g10504 LOC_Os04g36640 LOC_Os01g51690 LOC_Os11g05930 LOC_Os09g29830 LOC_Os09g25070 LOC_Os09g25600 LOC_Os09g26170 LOC_Os09g29460 LOC_Os01g51260
PROTEIN_METABOLIC_PROCESS(4043)	GO:0019538 protein metabolic process, GOslim:biological_process	GO_BP	46	0.000431	0.0247	LOC_Os04g35270 LOC_Os09g29840 LOC_Os09g25090 LOC_Os09g25640 LOC_Os06g46930 LOC_Os09g25540 LOC_Os01g10150 LOC_Os06g34960 LOC_Os06g46570 LOC_Os04g35240 LOC_Os04g35080 LOC_Os04g35140 LOC_Os01g10450 LOC_Os06g47210 LOC_Os09g29710 LOC_Os01g29469 LOC_Os04g35180 LOC_Os09g25570 LOC_Os09g29584 LOC_Os01g31610 LOC_Os09g25370 LOC_Os09g26300 LOC_Os01g51710 LOC_Os04g34984 LOC_Os01g51400 LOC_Os09g29560 LOC_Os01g…
PHOSPHORYLATION(1668)	GO:0016310 phosphorylation, GOslim:biological_process	GO_BP	24	0.000546	0.0305	LOC_Os01g52214 LOC_Os09g25090 LOC_Os09g25540 LOC_Os01g10150 LOC_Os06g34960 LOC_Os04g35240 LOC_Os04g35080 LOC_Os01g10450 LOC_Os09g29584 LOC_Os01g51400 LOC_Os09g29560 LOC_Os01g51380 LOC_Os01g52050 LOC_Os09g29170 LOC_Os09g29520 LOC_Os06g35160 LOC_Os09g25100 LOC_Os06g35200 LOC_Os01g10430 LOC_Os04g35114 LOC_Os09g29510 LOC_Os01g51290 LOC_Os09g29540 LOC_Os06g35530
PHOSPHORUS_METABOLIC_PROCESS(1786)	GO:0006793 phosphorus metabolic process, GOslim:biological_process	GO_BP	25	0.00062	0.033	LOC_Os01g52214 LOC_Os09g25090 LOC_Os09g25540 LOC_Os01g10150 LOC_Os06g34960 LOC_Os04g35240 LOC_Os04g35080 LOC_Os01g10450 LOC_Os01g29469 LOC_Os09g29584 LOC_Os01g51400 LOC_Os09g29560 LOC_Os01g51380 LOC_Os01g52050 LOC_Os09g29170 LOC_Os09g29520 LOC_Os06g35160 LOC_Os09g25100 LOC_Os06g35200 LOC_Os01g10430 LOC_Os04g35114 LOC_Os09g29510 LOC_Os01g51290 LOC_Os09g29540 LOC_Os06g35530
PHOSPHATE-CONTAINING_COMPOUND_METABOLIC_PROCESS(1786)	GO:0006796 phosphate-containing compound metabolic process, GOslim:biological_process	GO_BP	25	0.00062	0.033	LOC_Os01g52214 LOC_Os09g25090 LOC_Os09g25540 LOC_Os01g10150 LOC_Os06g34960 LOC_Os04g35240 LOC_Os04g35080 LOC_Os01g10450 LOC_Os01g29469 LOC_Os09g29584 LOC_Os01g51400 LOC_Os09g29560 LOC_Os01g51380 LOC_Os01g52050 LOC_Os09g29170 LOC_Os09g29520 LOC_Os06g35160 LOC_Os09g25100 LOC_Os06g35200 LOC_Os01g10430 LOC_Os04g35114 LOC_Os09g29510 LOC_Os01g51290 LOC_Os09g29540 LOC_Os06g35530
CELLULAR_MODIFIED_AMINO_ACID_METABOLIC_PROCESS(56)	GO:0006575 cellular modified amino acid metabolic process, GOslim:biological_process	GO_BP	4	0.000722	0.0374	LOC_Os09g25390 LOC_Os09g25370 LOC_Os09g25620 LOC_Os09g25625
GENE_EXPRESSION(2459)	GO:0010467 gene expression, GOslim:biological_process	GO_BP	31	0.000801	0.0406	LOC_Os06g46930 LOC_Os01g10370 LOC_Os09g25860 LOC_Os01g51700 LOC_Os04g35010 LOC_Os06g35140 LOC_Os01g31610 LOC_Os09g29360 LOC_Os06g46880 LOC_Os01g29840 LOC_Os04g34970 LOC_Os06g46560 LOC_Os01g09990 LOC_Os01g51610 LOC_Os09g29930 LOC_Os09g26180 LOC_Os09g29820 LOC_Os06g47150 LOC_Os01g10504 LOC_Os04g36640 LOC_Os01g51690 LOC_Os11g05930 LOC_Os06g35200 LOC_Os09g29420 LOC_Os06g35470 LOC_Os09g29830 LOC_Os09g…

## Sheet: DeepNDLength18
Table S7. PlantGSEA
Gene Set Name(NO. Genes)	Description	Category	NO. Genes in Overlap (k)	p value	FDR
BIOLOGICAL_PROCESS(45586)	GO:0008150 biological_process, GOslim:biological_process	GO_BP	73	2.81e-05	0.015	LOC_Os09g20640 LOC_Os06g38450 LOC_Os11g33110 LOC_Os09g20284 LOC_Os09g20430 LOC_Os11g33100 LOC_Os06g38430 LOC_Os09g20480 LOC_Os11g32960 LOC_Os06g38350 LOC_Os11g32940 LOC_Os06g38680 LOC_Os09g20490 LOC_Os11g33310 LOC_Os11g33090 LOC_Os09g20590 LOC_Os11g32900 LOC_Os09g20510 LOC_Os09g20350 LOC_Os09g20660 LOC_Os11g32980 LOC_Os09g20560 LOC_Os11g33190 LOC_Os09g20390 LOC_Os11g32820 LOC_Os11g33000 LOC_Os06g…

## Sheet: DeepLLength18
Table S7. PlantGSEA
Gene Set Name(NO. Genes)	Description	Category	NO. Genes in Overlap (k)	p value	FDR
BIOLOGICAL_PROCESS(45586)	GO:0008150 biological_process, GOslim:biological_process	GO_BP	202	3.95e-15	5.38e-12	LOC_Os04g53496 LOC_Os03g08350 LOC_Os03g08114 LOC_Os06g03560 LOC_Os03g08110 LOC_Os03g08290 LOC_Os03g08690 LOC_Os06g03760 LOC_Os05g19000 LOC_Os04g53830 LOC_Os04g53520 LOC_Os06g04030 LOC_Os05g19370 LOC_Os02g16450 LOC_Os04g53490 LOC_Os04g53400 LOC_Os05g19380 LOC_Os03g08610 LOC_Os06g03790 LOC_Os03g08460 LOC_Os06g03970 LOC_Os04g53030 LOC_Os02g16040 LOC_Os04g53230 LOC_Os04g53310 LOC_Os05g19110 LOC_Os03g…
CELLULAR_PROCESS(7980)	GO:0009987 cellular process, GOslim:biological_process	GO_BP	60	1.31e-08	8.9e-06	LOC_Os04g53496 LOC_Os04g53830 LOC_Os06g04030 LOC_Os05g19370 LOC_Os06g03790 LOC_Os03g08460 LOC_Os06g03970 LOC_Os04g53030 LOC_Os02g16040 LOC_Os04g53230 LOC_Os04g53310 LOC_Os03g08280 LOC_Os04g53800 LOC_Os03g08450 LOC_Os04g53550 LOC_Os03g08050 LOC_Os02g16540 LOC_Os04g53810 LOC_Os06g03500 LOC_Os04g53780 LOC_Os05g18850 LOC_Os03g08440 LOC_Os06g03670 LOC_Os02g16270 LOC_Os03g08730 LOC_Os03g08140 LOC_Os06g…
METABOLIC_PROCESS(9541)	GO:0008152 metabolic process, GOslim:biological_process	GO_BP	66	4.76e-08	2.16e-05	LOC_Os04g53830 LOC_Os05g19370 LOC_Os06g03790 LOC_Os03g08460 LOC_Os06g03970 LOC_Os02g16040 LOC_Os04g53230 LOC_Os04g53310 LOC_Os03g08280 LOC_Os04g53800 LOC_Os03g08450 LOC_Os03g08600 LOC_Os06g03900 LOC_Os03g08050 LOC_Os02g16540 LOC_Os06g03740 LOC_Os06g03990 LOC_Os04g53810 LOC_Os04g53780 LOC_Os05g18850 LOC_Os03g08630 LOC_Os03g08440 LOC_Os06g03670 LOC_Os02g16270 LOC_Os04g53250 LOC_Os03g08730 LOC_Os03g…
CELLULAR_METABOLIC_PROCESS(6576)	GO:0044237 cellular metabolic process, GOslim:biological_process	GO_BP	45	1.68e-05	0.00573	LOC_Os04g53830 LOC_Os05g19370 LOC_Os06g03790 LOC_Os03g08460 LOC_Os06g03970 LOC_Os02g16040 LOC_Os04g53230 LOC_Os04g53310 LOC_Os03g08280 LOC_Os04g53800 LOC_Os03g08450 LOC_Os03g08050 LOC_Os02g16540 LOC_Os04g53810 LOC_Os04g53780 LOC_Os05g18850 LOC_Os03g08440 LOC_Os06g03670 LOC_Os03g08730 LOC_Os03g08140 LOC_Os06g03610 LOC_Os06g03640 LOC_Os03g08620 LOC_Os04g53860 LOC_Os03g08624 LOC_Os03g08500 LOC_Os06g…
PROGRAMMED_CELL_DEATH(465)	GO:0012501 programmed cell death, GOslim:biological_process	GO_BP	9	5.98e-05	0.0123	LOC_Os04g53496 LOC_Os04g53030 LOC_Os06g03500 LOC_Os02g16270 LOC_Os06g03640 LOC_Os05g19040 LOC_Os02g16250 LOC_Os04g53160 LOC_Os02g16330
CELL_DEATH(477)	GO:0008219 cell death, GOslim:biological_process	GO_BP	9	7.23e-05	0.0123	LOC_Os04g53496 LOC_Os04g53030 LOC_Os06g03500 LOC_Os02g16270 LOC_Os06g03640 LOC_Os05g19040 LOC_Os02g16250 LOC_Os04g53160 LOC_Os02g16330
APOPTOTIC_PROCESS(465)	GO:0006915 apoptotic process, GOslim:biological_process	GO_BP	9	5.98e-05	0.0123	LOC_Os04g53496 LOC_Os04g53030 LOC_Os06g03500 LOC_Os02g16270 LOC_Os06g03640 LOC_Os05g19040 LOC_Os02g16250 LOC_Os04g53160 LOC_Os02g16330
DEATH(477)	GO:0016265 death, GOslim:biological_process	GO_BP	9	7.23e-05	0.0123	LOC_Os04g53496 LOC_Os04g53030 LOC_Os06g03500 LOC_Os02g16270 LOC_Os06g03640 LOC_Os05g19040 LOC_Os02g16250 LOC_Os04g53160 LOC_Os02g16330
BIOSYNTHETIC_PROCESS(3274)	GO:0009058 biosynthetic process, GOslim:biological_process	GO_BP	26	0.000141	0.0214	LOC_Os05g19370 LOC_Os06g03790 LOC_Os03g08460 LOC_Os04g53310 LOC_Os03g08450 LOC_Os03g08600 LOC_Os03g08050 LOC_Os02g16540 LOC_Os06g03990 LOC_Os03g08440 LOC_Os06g03670 LOC_Os03g08730 LOC_Os03g08530 LOC_Os03g08620 LOC_Os03g08500 LOC_Os03g08300 LOC_Os03g08490 LOC_Os03g08640 LOC_Os04g53220 LOC_Os06g04070 LOC_Os03g08370 LOC_Os06g04090 LOC_Os03g08480 LOC_Os03g08470 LOC_Os03g08660 LOC_Os04g53540

## Sheet: ShallowSlength18
Table S7. PlantGSEA
Gene Set Name(NO. Genes)	Description	Category	NO. Genes in Overlap (k)	p value	FDR
BIOLOGICAL_PROCESS(45586)	GO:0008150 biological_process, GOslim:biological_process	GO_BP	121	1.74e-10	1.31e-07	LOC_Os01g25800 LOC_Os02g42810 LOC_Os01g25880 LOC_Os02g42960 LOC_Os01g26980 LOC_Os10g26470 LOC_Os10g26520 LOC_Os10g10040 LOC_Os02g43130 LOC_Os01g26390 LOC_Os10g26390 LOC_Os02g42720 LOC_Os02g43030 LOC_Os02g42890 LOC_Os10g26150 LOC_Os01g25760 LOC_Os02g42640 LOC_Os01g26310 LOC_Os02g42550 LOC_Os10g10190 LOC_Os02g42990 LOC_Os02g42710 LOC_Os01g26000 LOC_Os02g42860 LOC_Os10g25950 LOC_Os02g43020 LOC_Os10g…
ORGANIC_ACID_METABOLIC_PROCESS(434)	GO:0006082 organic acid metabolic process, GOslim:biological_process	GO_BP	10	4.52e-08	6.04e-06	LOC_Os10g25950 LOC_Os10g25940 LOC_Os02g42570 LOC_Os02g43090 LOC_Os10g26110 LOC_Os10g26050 LOC_Os10g10244 LOC_Os10g25930 LOC_Os10g26130 LOC_Os10g26010
CARBOXYLIC_ACID_METABOLIC_PROCESS(433)	GO:0019752 carboxylic acid metabolic process, GOslim:biological_process	GO_BP	10	4.42e-08	6.04e-06	LOC_Os10g25950 LOC_Os10g25940 LOC_Os02g42570 LOC_Os02g43090 LOC_Os10g26110 LOC_Os10g26050 LOC_Os10g10244 LOC_Os10g25930 LOC_Os10g26130 LOC_Os10g26010
OXOACID_METABOLIC_PROCESS(433)	GO:0043436 oxoacid metabolic process, GOslim:biological_process	GO_BP	10	4.42e-08	6.04e-06	LOC_Os10g25950 LOC_Os10g25940 LOC_Os02g42570 LOC_Os02g43090 LOC_Os10g26110 LOC_Os10g26050 LOC_Os10g10244 LOC_Os10g25930 LOC_Os10g26130 LOC_Os10g26010
CELLULAR_PROCESS(7980)	GO:0009987 cellular process, GOslim:biological_process	GO_BP	41	3.56e-08	6.04e-06	LOC_Os01g26980 LOC_Os10g26520 LOC_Os02g43130 LOC_Os01g26390 LOC_Os01g25760 LOC_Os10g25950 LOC_Os02g42700 LOC_Os02g42870 LOC_Os10g25940 LOC_Os01g25740 LOC_Os02g43150 LOC_Os02g42570 LOC_Os02g42780 LOC_Os02g43090 LOC_Os01g25810 LOC_Os10g26410 LOC_Os02g43180 LOC_Os10g10360 LOC_Os02g42850 LOC_Os10g26110 LOC_Os10g26050 LOC_Os10g10244 LOC_Os01g26210 LOC_Os01g25720 LOC_Os10g25930 LOC_Os02g42585 LOC_Os01g…
CELLULAR_KETONE_METABOLIC_PROCESS(437)	GO:0042180 cellular ketone metabolic process, GOslim:biological_process	GO_BP	10	4.81e-08	6.04e-06	LOC_Os10g25950 LOC_Os10g25940 LOC_Os02g42570 LOC_Os02g43090 LOC_Os10g26110 LOC_Os10g26050 LOC_Os10g10244 LOC_Os10g25930 LOC_Os10g26130 LOC_Os10g26010
METABOLIC_PROCESS(9541)	GO:0008152 metabolic process, GOslim:biological_process	GO_BP	44	2.15e-07	2.31e-05	LOC_Os02g42810 LOC_Os10g26520 LOC_Os01g26390 LOC_Os10g26390 LOC_Os01g26000 LOC_Os10g25950 LOC_Os02g42790 LOC_Os10g10180 LOC_Os02g42700 LOC_Os02g43010 LOC_Os02g42870 LOC_Os10g25940 LOC_Os02g42660 LOC_Os02g43150 LOC_Os02g42570 LOC_Os02g42780 LOC_Os02g43090 LOC_Os01g26970 LOC_Os10g26410 LOC_Os02g42850 LOC_Os10g26110 LOC_Os02g42920 LOC_Os10g26050 LOC_Os10g10244 LOC_Os01g26210 LOC_Os10g25930 LOC_Os02g…
CELLULAR_AMINO_ACID_METABOLIC_PROCESS_ALTERNATIVE(372)	GO:0006519 cellular amino acid metabolic process, GOslim:biological_process	GO_BP	8	1.74e-06	0.000164	LOC_Os10g25950 LOC_Os10g25940 LOC_Os10g26110 LOC_Os10g26050 LOC_Os10g10244 LOC_Os10g25930 LOC_Os10g26130 LOC_Os10g26010
SMALL_MOLECULE_METABOLIC_PROCESS(884)	GO:0044281 small molecule metabolic process, GOslim:biological_process	GO_BP	11	3.72e-06	0.000312	LOC_Os10g25950 LOC_Os02g42700 LOC_Os10g25940 LOC_Os02g42570 LOC_Os02g43090 LOC_Os10g26110 LOC_Os10g26050 LOC_Os10g10244 LOC_Os10g25930 LOC_Os10g26130 LOC_Os10g26010
CELLULAR_AMINO_ACID_METABOLIC_PROCESS(319)	GO:0006520 cellular amino acid metabolic process, GOslim:biological_process	GO_BP	7	6.95e-06	0.000524	LOC_Os10g25950 LOC_Os10g25940 LOC_Os10g26050 LOC_Os10g10244 LOC_Os10g25930 LOC_Os10g26130 LOC_Os10g26010
CELLULAR_AMINE_METABOLIC_PROCESS(352)	GO:0044106 cellular amine metabolic process, GOslim:biological_process	GO_BP	7	1.3e-05	0.000888	LOC_Os10g25950 LOC_Os10g25940 LOC_Os10g26050 LOC_Os10g10244 LOC_Os10g25930 LOC_Os10g26130 LOC_Os10g26010
AMINE_METABOLIC_PROCESS(399)	GO:0009308 amine metabolic process, GOslim:biological_process	GO_BP	7	2.84e-05	0.00179	LOC_Os10g25950 LOC_Os10g25940 LOC_Os10g26050 LOC_Os10g10244 LOC_Os10g25930 LOC_Os10g26130 LOC_Os10g26010
CELLULAR_METABOLIC_PROCESS(6576)	GO:0044237 cellular metabolic process, GOslim:biological_process	GO_BP	30	4.37e-05	0.00253	LOC_Os10g26520 LOC_Os01g26390 LOC_Os10g25950 LOC_Os02g42870 LOC_Os10g25940 LOC_Os02g43150 LOC_Os02g42570 LOC_Os02g42780 LOC_Os02g43090 LOC_Os10g26410 LOC_Os02g42850 LOC_Os10g26110 LOC_Os10g26050 LOC_Os10g10244 LOC_Os01g26210 LOC_Os10g25930 LOC_Os02g42585 LOC_Os01g26280 LOC_Os10g26280 LOC_Os10g26460 LOC_Os10g26130 LOC_Os02g42620 LOC_Os10g26500 LOC_Os01g26174 LOC_Os10g10434 LOC_Os10g26010 LOC_Os02g…
PRIMARY_METABOLIC_PROCESS(7728)	GO:0044238 primary metabolic process, GOslim:biological_process	GO_BP	33	6.07e-05	0.00327	LOC_Os10g26520 LOC_Os01g26390 LOC_Os10g25950 LOC_Os02g43010 LOC_Os02g42870 LOC_Os10g25940 LOC_Os02g42660 LOC_Os02g43150 LOC_Os02g42780 LOC_Os02g43090 LOC_Os10g26410 LOC_Os02g42850 LOC_Os10g26110 LOC_Os10g26050 LOC_Os10g10244 LOC_Os01g26210 LOC_Os10g25930 LOC_Os02g42585 LOC_Os01g26280 LOC_Os10g26280 LOC_Os10g26140 LOC_Os10g26460 LOC_Os10g26130 LOC_Os02g42620 LOC_Os10g26500 LOC_Os01g26174 LOC_Os10g…
CELLULAR_NITROGEN_COMPOUND_METABOLIC_PROCESS(461)	GO:0034641 cellular nitrogen compound metabolic process, GOslim:biological_process	GO_BP	7	6.95e-05	0.00349	LOC_Os10g25950 LOC_Os10g25940 LOC_Os10g26050 LOC_Os10g10244 LOC_Os10g25930 LOC_Os10g26130 LOC_Os10g26010
NITROGEN_COMPOUND_METABOLIC_PROCESS(2897)	GO:0006807 nitrogen compound metabolic process, GOslim:biological_process	GO_BP	17	0.000155	0.0073	LOC_Os10g25950 LOC_Os02g42870 LOC_Os10g25940 LOC_Os02g43150 LOC_Os10g26410 LOC_Os02g42850 LOC_Os10g26050 LOC_Os10g10244 LOC_Os10g25930 LOC_Os02g42585 LOC_Os10g26280 LOC_Os10g26460 LOC_Os10g26130 LOC_Os10g26500 LOC_Os10g10434 LOC_Os10g26010 LOC_Os02g42970
DEFENSE_RESPONSE(435)	GO:0006952 defense response, GOslim:biological_process	GO_BP	6	0.000384	0.0162	LOC_Os01g25760 LOC_Os01g25740 LOC_Os01g25810 LOC_Os10g10360 LOC_Os01g25720 LOC_Os01g25710
MACROMOLECULE_METABOLIC_PROCESS(6374)	GO:0043170 macromolecule metabolic process, GOslim:biological_process	GO_BP	27	0.000386	0.0162	LOC_Os10g26520 LOC_Os01g26390 LOC_Os02g43010 LOC_Os02g42870 LOC_Os02g42660 LOC_Os02g43150 LOC_Os02g42780 LOC_Os10g26410 LOC_Os02g42850 LOC_Os10g26050 LOC_Os10g10244 LOC_Os01g26210 LOC_Os02g42585 LOC_Os01g26280 LOC_Os10g26280 LOC_Os10g26140 LOC_Os10g26460 LOC_Os10g26130 LOC_Os02g42620 LOC_Os10g26500 LOC_Os01g26174 LOC_Os10g10434 LOC_Os02g42970 LOC_Os10g10030 LOC_Os10g26145 LOC_Os10g10130 LOC_Os01g…
APOPTOTIC_PROCESS(465)	GO:0006915 apoptotic process, GOslim:biological_process	GO_BP	6	0.000542	0.0195	LOC_Os01g25760 LOC_Os01g25740 LOC_Os01g25810 LOC_Os10g10360 LOC_Os01g25720 LOC_Os01g25710
NCRNA_METABOLIC_PROCESS(167)	GO:0034660 ncRNA metabolic process, GOslim:biological_process	GO_BP	4	0.000512	0.0195	LOC_Os10g26050 LOC_Os10g10244 LOC_Os10g26130 LOC_Os10g10434
PROGRAMMED_CELL_DEATH(465)	GO:0012501 programmed cell death, GOslim:biological_process	GO_BP	6	0.000542	0.0195	LOC_Os01g25760 LOC_Os01g25740 LOC_Os01g25810 LOC_Os10g10360 LOC_Os01g25720 LOC_Os01g25710
DEATH(477)	GO:0016265 death, GOslim:biological_process	GO_BP	6	0.000618	0.0203	LOC_Os01g25760 LOC_Os01g25740 LOC_Os01g25810 LOC_Os10g10360 LOC_Os01g25720 LOC_Os01g25710
CELL_DEATH(477)	GO:0008219 cell death, GOslim:biological_process	GO_BP	6	0.000618	0.0203	LOC_Os01g25760 LOC_Os01g25740 LOC_Os01g25810 LOC_Os10g10360 LOC_Os01g25720 LOC_Os01g25710
CELLULAR_MACROMOLECULE_METABOLIC_PROCESS(5328)	GO:0044260 cellular macromolecule metabolic process, GOslim:biological_process	GO_BP	23	0.000876	0.0275	LOC_Os10g26520 LOC_Os01g26390 LOC_Os02g42870 LOC_Os02g43150 LOC_Os02g42780 LOC_Os10g26410 LOC_Os02g42850 LOC_Os10g26050 LOC_Os10g10244 LOC_Os01g26210 LOC_Os02g42585 LOC_Os01g26280 LOC_Os10g26280 LOC_Os10g26460 LOC_Os10g26130 LOC_Os02g42620 LOC_Os10g26500 LOC_Os01g26174 LOC_Os10g10434 LOC_Os02g42970 LOC_Os10g10030 LOC_Os10g10130 LOC_Os01g26300
TRNA_AMINOACYLATION_FOR_PROTEIN_TRANSLATION(92)	GO:0006418 tRNA aminoacylation for protein translation, GOslim:biological_process	GO_BP	3	0.00113	0.0316	LOC_Os10g26050 LOC_Os10g10244 LOC_Os10g26130
TRNA_AMINOACYLATION(92)	GO:0043039 tRNA aminoacylation, GOslim:biological_process	GO_BP	3	0.00113	0.0316	LOC_Os10g26050 LOC_Os10g10244 LOC_Os10g26130
AMINO_ACID_ACTIVATION(92)	GO:0043038 amino acid activation, GOslim:biological_process	GO_BP	3	0.00113	0.0316	LOC_Os10g26050 LOC_Os10g10244 LOC_Os10g26130

## Sheet: ShallowNDlength18
Table S7. PlantGSEA
Gene Set Name(NO. Genes)	Description	Category	NO. Genes in Overlap (k)	p value	FDR
BIOLOGICAL_PROCESS(45586)	GO:0008150 biological_process, GOslim:biological_process	GO_BP	147	1.15e-15	7.56e-13	LOC_Os11g45750 LOC_Os11g45400 LOC_Os11g47520 LOC_Os02g42810 LOC_Os11g47590 LOC_Os02g42960 LOC_Os11g47610 LOC_Os11g47830 LOC_Os01g63990 LOC_Os11g47447 LOC_Os02g43130 LOC_Os02g42720 LOC_Os02g43030 LOC_Os02g42890 LOC_Os11g45590 LOC_Os11g45840 LOC_Os01g63854 LOC_Os02g42640 LOC_Os01g63910 LOC_Os11g45620 LOC_Os01g63480 LOC_Os11g45990 LOC_Os01g64010 LOC_Os02g42550 LOC_Os11g45970 LOC_Os01g63620 LOC_Os11g…
CARBOHYDRATE_METABOLIC_PROCESS(859)	GO:0005975 carbohydrate metabolic process, GOslim:biological_process	GO_BP	16	1.03e-09	3.4e-07	LOC_Os11g47520 LOC_Os11g47590 LOC_Os11g47610 LOC_Os11g47820 LOC_Os11g47580 LOC_Os01g63970 LOC_Os11g47560 LOC_Os11g47500 LOC_Os01g63810 LOC_Os11g47510 LOC_Os11g45710 LOC_Os11g47530 LOC_Os11g47600 LOC_Os11g47570 LOC_Os01g63840 LOC_Os11g47550
METABOLIC_PROCESS(9541)	GO:0008152 metabolic process, GOslim:biological_process	GO_BP	50	2.07e-07	4.53e-05	LOC_Os11g45400 LOC_Os11g47520 LOC_Os02g42810 LOC_Os11g47590 LOC_Os11g47610 LOC_Os11g45590 LOC_Os01g63910 LOC_Os01g64010 LOC_Os11g47820 LOC_Os01g64000 LOC_Os02g42790 LOC_Os11g47580 LOC_Os02g42700 LOC_Os02g43010 LOC_Os02g42870 LOC_Os02g42660 LOC_Os01g63970 LOC_Os02g43150 LOC_Os02g42570 LOC_Os02g42780 LOC_Os02g43090 LOC_Os11g47560 LOC_Os01g63680 LOC_Os11g45540 LOC_Os01g63510 LOC_Os02g42850 LOC_Os02g…
TRANSCRIPTION,_DNA-DEPENDENT_ALTERNATIVE(1598)	GO:0006350 transcription, DNA-dependent, GOslim:biological_process	GO_BP	16	4.02e-06	0.000397	LOC_Os01g63910 LOC_Os01g64000 LOC_Os02g42870 LOC_Os02g43150 LOC_Os01g63680 LOC_Os01g63510 LOC_Os02g42850 LOC_Os02g42585 LOC_Os11g45920 LOC_Os01g63940 LOC_Os11g47460 LOC_Os01g64020 LOC_Os11g45850 LOC_Os11g45740 LOC_Os02g42970 LOC_Os11g47640
APOPTOTIC_PROCESS(465)	GO:0006915 apoptotic process, GOslim:biological_process	GO_BP	9	3.96e-06	0.000397	LOC_Os11g45750 LOC_Os11g47447 LOC_Os11g45840 LOC_Os11g45620 LOC_Os11g45970 LOC_Os11g45790 LOC_Os11g47780 LOC_Os11g45924 LOC_Os11g45930
DEATH(477)	GO:0016265 death, GOslim:biological_process	GO_BP	9	4.84e-06	0.000397	LOC_Os11g45750 LOC_Os11g47447 LOC_Os11g45840 LOC_Os11g45620 LOC_Os11g45970 LOC_Os11g45790 LOC_Os11g47780 LOC_Os11g45924 LOC_Os11g45930
PROGRAMMED_CELL_DEATH(465)	GO:0012501 programmed cell death, GOslim:biological_process	GO_BP	9	3.96e-06	0.000397	LOC_Os11g45750 LOC_Os11g47447 LOC_Os11g45840 LOC_Os11g45620 LOC_Os11g45970 LOC_Os11g45790 LOC_Os11g47780 LOC_Os11g45924 LOC_Os11g45930
CELL_DEATH(477)	GO:0008219 cell death, GOslim:biological_process	GO_BP	9	4.84e-06	0.000397	LOC_Os11g47447 LOC_Os11g45840 LOC_Os11g45620 LOC_Os11g45970 LOC_Os11g45790 LOC_Os11g47780 LOC_Os11g45924 LOC_Os11g45930
PRIMARY_METABOLIC_PROCESS(7728)	GO:0044238 primary metabolic process, GOslim:biological_process	GO_BP	40	7.54e-06	0.00055	LOC_Os11g47520 LOC_Os11g47590 LOC_Os11g47610 LOC_Os11g45590 LOC_Os01g63910 LOC_Os01g64010 LOC_Os11g47820 LOC_Os01g64000 LOC_Os11g47580 LOC_Os02g43010 LOC_Os02g42870 LOC_Os02g42660 LOC_Os01g63970 LOC_Os02g43150 LOC_Os02g42780 LOC_Os02g43090 LOC_Os11g47560 LOC_Os01g63680 LOC_Os11g45540 LOC_Os01g63510 LOC_Os02g42850 LOC_Os11g47500 LOC_Os01g63810 LOC_Os02g42585 LOC_Os11g45920 LOC_Os01g63940 LOC_Os11g…
REGULATION_OF_CELLULAR_PROCESS(1898)	GO:0050794 regulation of cellular process, GOslim:biological_process	GO_BP	17	8.41e-06	0.000553	LOC_Os01g63910 LOC_Os01g64000 LOC_Os02g42700 LOC_Os02g42870 LOC_Os02g43150 LOC_Os01g63680 LOC_Os11g47770 LOC_Os02g43180 LOC_Os01g63510 LOC_Os02g42850 LOC_Os02g42585 LOC_Os11g45920 LOC_Os11g47460 LOC_Os01g64020 LOC_Os11g45850 LOC_Os11g45740 LOC_Os02g42970
REGULATION_OF_BIOLOGICAL_PROCESS(1988)	GO:0050789 regulation of biological process, GOslim:biological_process	GO_BP	17	1.52e-05	0.000906	LOC_Os01g63910 LOC_Os01g64000 LOC_Os02g42700 LOC_Os02g42870 LOC_Os02g43150 LOC_Os01g63680 LOC_Os11g47770 LOC_Os02g43180 LOC_Os01g63510 LOC_Os02g42850 LOC_Os02g42585 LOC_Os11g45920 LOC_Os11g47460 LOC_Os01g64020 LOC_Os11g45850 LOC_Os11g45740 LOC_Os02g42970
REGULATION_OF_TRANSCRIPTION,_DNA-DEPENDENT_ALTERNATIVE(1495)	GO:0045449 regulation of transcription, DNA-dependent, GOslim:biological_process	GO_BP	14	3.42e-05	0.00156	LOC_Os02g42585 LOC_Os11g45920 LOC_Os11g47460 LOC_Os01g64020 LOC_Os11g45850 LOC_Os11g45740 LOC_Os02g42970
REGULATION_OF_NITROGEN_COMPOUND_METABOLIC_PROCESS(1501)	GO:0051171 regulation of nitrogen compound metabolic process, GOslim:biological_process	GO_BP	14	3.57e-05	0.00156	LOC_Os01g63910 LOC_Os01g64000 LOC_Os02g42870 LOC_Os02g43150 LOC_Os01g63680 LOC_Os01g63510 LOC_Os02g42850 LOC_Os02g42585 LOC_Os11g45920 LOC_Os11g47460 LOC_Os01g64020 LOC_Os11g45850 LOC_Os11g45740 LOC_Os02g42970
REGULATION_OF_NUCLEOBASE-CONTAINING_COMPOUND_METABOLIC_PROCESS(1501)	GO:0019219 regulation of nucleobase-containing compound metabolic process, GOslim:biological_process	GO_BP	14	3.57e-05	0.00156	LOC_Os01g63910 LOC_Os01g64000 LOC_Os02g42870 LOC_Os02g43150 LOC_Os01g63680 LOC_Os01g63510 LOC_Os02g42850 LOC_Os02g42585 LOC_Os11g45920 LOC_Os11g47460 LOC_Os01g64020 LOC_Os11g45850 LOC_Os11g45740 LOC_Os02g42970
BIOLOGICAL_REGULATION(2100)	GO:0065007 biological regulation, GOslim:biological_process	GO_BP	17	3.01e-05	0.00156	LOC_Os01g63910 LOC_Os01g64000 LOC_Os02g42700 LOC_Os02g42870 LOC_Os02g43150 LOC_Os01g63680 LOC_Os11g47770 LOC_Os02g43180 LOC_Os01g63510 LOC_Os02g42850 LOC_Os02g42585 LOC_Os11g45920 LOC_Os11g47460 LOC_Os01g64020 LOC_Os11g45850 LOC_Os11g45740 LOC_Os02g42970
CELLULAR_PROCESS(7980)	GO:0009987 cellular process, GOslim:biological_process	GO_BP	39	3.8e-05	0.00156	LOC_Os11g45750 LOC_Os11g47447 LOC_Os02g43130 LOC_Os11g45590 LOC_Os11g45840 LOC_Os01g63910 LOC_Os11g45620 LOC_Os01g64010 LOC_Os11g45970 LOC_Os01g64000 LOC_Os02g42700 LOC_Os02g42870 LOC_Os01g63970 LOC_Os02g43150 LOC_Os02g42570 LOC_Os02g42780 LOC_Os02g43090 LOC_Os01g63680 LOC_Os11g47770 LOC_Os11g45540 LOC_Os02g43180 LOC_Os01g63510 LOC_Os11g45790 LOC_Os02g42850 LOC_Os02g43194 LOC_Os11g47780 LOC_Os02g…
REGULATION_OF_CELLULAR_BIOSYNTHETIC_PROCESS(1538)	GO:0031326 regulation of cellular biosynthetic process, GOslim:biological_process	GO_BP	14	4.63e-05	0.0016	LOC_Os11g45920 LOC_Os11g47460 LOC_Os01g64020 LOC_Os11g45850 LOC_Os11g45740 LOC_Os02g42970
REGULATION_OF_MACROMOLECULE_BIOSYNTHETIC_PROCESS(1538)	GO:0010556 regulation of macromolecule biosynthetic process, GOslim:biological_process	GO_BP	14	4.63e-05	0.0016	LOC_Os02g42585 LOC_Os11g45920 LOC_Os11g47460 LOC_Os01g64020 LOC_Os11g45850 LOC_Os11g45740 LOC_Os02g42970
REGULATION_OF_BIOSYNTHETIC_PROCESS(1538)	GO:0009889 regulation of biosynthetic process, GOslim:biological_process	GO_BP	14	4.63e-05	0.0016	LOC_Os01g63910 LOC_Os01g64000 LOC_Os02g42870 LOC_Os02g43150 LOC_Os01g63680 LOC_Os01g63510 LOC_Os02g42850 LOC_Os02g42585 LOC_Os11g45920 LOC_Os11g47460 LOC_Os01g64020 LOC_Os11g45850 LOC_Os11g45740 LOC_Os02g42970
REGULATION_OF_GENE_EXPRESSION(1559)	GO:0010468 regulation of gene expression, GOslim:biological_process	GO_BP	14	5.34e-05	0.00168	LOC_Os01g63910 LOC_Os01g64000 LOC_Os02g42870 LOC_Os02g43150 LOC_Os01g63680 LOC_Os01g63510 LOC_Os02g42850 LOC_Os02g42585 LOC_Os11g45920 LOC_Os11g47460 LOC_Os01g64020 LOC_Os11g45850 LOC_Os11g45740 LOC_Os02g42970
REGULATION_OF_CELLULAR_METABOLIC_PROCESS(1560)	GO:0031323 regulation of cellular metabolic process, GOslim:biological_process	GO_BP	14	5.38e-05	0.00168	LOC_Os01g63910 LOC_Os01g64000 LOC_Os02g42870 LOC_Os02g43150 LOC_Os01g63680 LOC_Os01g63510 LOC_Os02g42850 LOC_Os02g42585 LOC_Os11g45920 LOC_Os11g47460 LOC_Os01g64020 LOC_Os11g45850 LOC_Os11g45740 LOC_Os02g42970
REGULATION_OF_PRIMARY_METABOLIC_PROCESS(1589)	GO:0080090 regulation of primary metabolic process, GOslim:biological_process	GO_BP	14	6.53e-05	0.00195	LOC_Os01g63910 LOC_Os01g64000 LOC_Os02g42870 LOC_Os02g43150 LOC_Os01g63680 LOC_Os01g63510 LOC_Os02g42850 LOC_Os02g42585 LOC_Os11g45920 LOC_Os11g47460 LOC_Os01g64020 LOC_Os11g45850 LOC_Os11g45740 LOC_Os02g42970
REGULATION_OF_MACROMOLECULE_METABOLIC_PROCESS(1612)	GO:0060255 regulation of macromolecule metabolic process, GOslim:biological_process	GO_BP	14	7.59e-05	0.00217	LOC_Os01g63910 LOC_Os01g64000 LOC_Os02g42870 LOC_Os02g43150 LOC_Os01g63680 LOC_Os01g63510 LOC_Os02g42850 LOC_Os02g42585 LOC_Os11g45920 LOC_Os11g47460 LOC_Os01g64020 LOC_Os11g45850 LOC_Os11g45740 LOC_Os02g42970
REGULATION_OF_METABOLIC_PROCESS(1630)	GO:0019222 regulation of metabolic process, GOslim:biological_process	GO_BP	14	8.52e-05	0.00233	LOC_Os01g63910 LOC_Os01g64000 LOC_Os02g42870 LOC_Os02g43150 LOC_Os01g63680 LOC_Os01g63510 LOC_Os02g42850 LOC_Os02g42585 LOC_Os11g45920 LOC_Os11g47460 LOC_Os01g64020 LOC_Os11g45850 LOC_Os11g45740 LOC_Os02g42970
DEFENSE_RESPONSE(435)	GO:0006952 defense response, GOslim:biological_process	GO_BP	7	0.000149	0.0039	LOC_Os11g45750 LOC_Os11g45620 LOC_Os11g45970 LOC_Os11g45790 LOC_Os11g47780 LOC_Os11g45924 LOC_Os11g45930
GENE_EXPRESSION(2459)	GO:0010467 gene expression, GOslim:biological_process	GO_BP	17	0.0002	0.00506	LOC_Os11g45590 LOC_Os01g63910 LOC_Os01g64000 LOC_Os02g42870 LOC_Os02g43150 LOC_Os01g63680 LOC_Os01g63510 LOC_Os02g42850 LOC_Os02g42585 LOC_Os11g45920 LOC_Os01g63940 LOC_Os11g47460 LOC_Os01g64020 LOC_Os11g45850 LOC_Os11g45740 LOC_Os02g42970 LOC_Os11g47640
NUCLEOBASE-CONTAINING_COMPOUND_METABOLIC_PROCESS(2512)	GO:0006139 nucleobase-containing compound metabolic process, GOslim:biological_process	GO_BP	17	0.000256	0.00623	LOC_Os11g45590 LOC_Os01g63910 LOC_Os01g64000 LOC_Os02g42870 LOC_Os02g43150 LOC_Os01g63680 LOC_Os01g63510 LOC_Os02g42850 LOC_Os02g42585 LOC_Os11g45920 LOC_Os01g63940 LOC_Os11g47460 LOC_Os01g64020 LOC_Os11g45850 LOC_Os11g45740 LOC_Os02g42970 LOC_Os11g47640
CELLULAR_MACROMOLECULE_BIOSYNTHETIC_PROCESS(2546)	GO:0034645 cellular macromolecule biosynthetic process, GOslim:biological_process	GO_BP	17	0.000299	0.00687	LOC_Os01g63910 LOC_Os01g64000 LOC_Os02g42870 LOC_Os01g63970 LOC_Os02g43150 LOC_Os01g63680 LOC_Os01g63510 LOC_Os02g42850 LOC_Os02g42585 LOC_Os11g45920 LOC_Os01g63940 LOC_Os11g47460 LOC_Os01g64020 LOC_Os11g45850 LOC_Os11g45740 LOC_Os02g42970 LOC_Os11g47640
MACROMOLECULE_BIOSYNTHETIC_PROCESS(2550)	GO:0009059 macromolecule biosynthetic process, GOslim:biological_process	GO_BP	17	0.000304	0.00687	LOC_Os01g64000 LOC_Os02g42870 LOC_Os01g63970 LOC_Os02g43150 LOC_Os01g63680 LOC_Os01g63510 LOC_Os02g42850 LOC_Os02g42585 LOC_Os11g45920 LOC_Os01g63940 LOC_Os11g47460 LOC_Os01g64020 LOC_Os11g45850 LOC_Os11g45740 LOC_Os02g42970 LOC_Os11g47640
CELLULAR_BIOSYNTHETIC_PROCESS(3054)	GO:0044249 cellular biosynthetic process, GOslim:biological_process	GO_BP	19	0.000314	0.00687	LOC_Os01g64000 LOC_Os02g42870 LOC_Os01g63970 LOC_Os02g43150 LOC_Os02g42570 LOC_Os02g43090 LOC_Os01g63680 LOC_Os01g63510 LOC_Os02g42850 LOC_Os02g42585 LOC_Os11g45920 LOC_Os01g63940 LOC_Os11g47460 LOC_Os01g64020 LOC_Os11g45850 LOC_Os11g45740 LOC_Os02g42970 LOC_Os11g47640
BIOSYNTHETIC_PROCESS(3274)	GO:0009058 biosynthetic process, GOslim:biological_process	GO_BP	19	0.000728	0.0154	LOC_Os01g63910 LOC_Os01g64000 LOC_Os02g42870 LOC_Os01g63970 LOC_Os02g43150 LOC_Os02g42570 LOC_Os02g43090 LOC_Os01g63680 LOC_Os01g63510 LOC_Os02g42850 LOC_Os02g42585 LOC_Os11g45920 LOC_Os01g63940 LOC_Os11g47460 LOC_Os01g64020 LOC_Os11g45850 LOC_Os11g45740 LOC_Os02g42970 LOC_Os11g47640
NITROGEN_COMPOUND_METABOLIC_PROCESS(2897)	GO:0006807 nitrogen compound metabolic process, GOslim:biological_process	GO_BP	17	0.00125	0.0256	LOC_Os11g45590 LOC_Os01g63910 LOC_Os01g64000 LOC_Os02g42870 LOC_Os02g43150 LOC_Os01g63680 LOC_Os01g63510 LOC_Os02g42850 LOC_Os02g42585 LOC_Os11g45920 LOC_Os01g63940 LOC_Os11g47460 LOC_Os01g64020 LOC_Os11g45850 LOC_Os11g45740 LOC_Os02g42970 LOC_Os11g47640

## Sheet: ANG_TOP_WS16
Table S7. PlantGSEA
Gene Set Name(NO. Genes)	Description	Category	NO. Genes in Overlap (k)	p value	FDR
BIOLOGICAL_PROCESS(45586)	GO:0008150 biological_process, GOslim:biological_process	GO_BP	136	2.96e-09	2.97e-06	LOC_Os07g02430 LOC_Os07g01904 LOC_Os09g26110 LOC_Os07g01900 LOC_Os07g02100 LOC_Os09g26350 LOC_Os09g26210 LOC_Os01g42510 LOC_Os01g42690 LOC_Os09g26190 LOC_Os04g31710 LOC_Os09g26500 LOC_Os09g26540 LOC_Os04g32010 LOC_Os01g42950 LOC_Os07g02460 LOC_Os09g26470 LOC_Os01g42810 LOC_Os01g42880 LOC_Os07g02030 LOC_Os04g31950 LOC_Os07g02240 LOC_Os07g01930 LOC_Os09g26360 LOC_Os01g42720 LOC_Os07g02110 LOC_Os01g…

## Sheet: ShallowLLength18
Table S7. PlantGSEA
Gene Set Name(NO. Genes)	Description	Category	NO. Genes in Overlap (k)	p value	FDR
BIOLOGICAL_PROCESS(45586)	GO:0008150 biological_process, GOslim:biological_process	GO_BP	102	9.49e-10	6.3e-07	LOC_Os02g42250 LOC_Os02g42310 LOC_Os02g42314 LOC_Os02g42810 LOC_Os02g42960 LOC_Os02g43130 LOC_Os02g41880 LOC_Os02g43030 LOC_Os02g42890 LOC_Os02g42412 LOC_Os02g42640 LOC_Os02g42000 LOC_Os02g42550 LOC_Os02g42300 LOC_Os02g41900 LOC_Os02g41904 LOC_Os02g42060 LOC_Os02g42990 LOC_Os02g41820 LOC_Os02g42710 LOC_Os02g42860 LOC_Os02g43020 LOC_Os02g42150 LOC_Os02g42910 LOC_Os02g42650 LOC_Os02g42790 LOC_Os02g…
METABOLIC_PROCESS(9541)	GO:0008152 metabolic process, GOslim:biological_process	GO_BP	35	1.3e-05	0.00431	LOC_Os02g42310 LOC_Os02g42314 LOC_Os02g42810 LOC_Os02g42000 LOC_Os02g42060 LOC_Os02g41820 LOC_Os02g42150 LOC_Os02g42790 LOC_Os02g42370 LOC_Os02g42700 LOC_Os02g43010 LOC_Os02g42870 LOC_Os02g42660 LOC_Os02g43150 LOC_Os02g42570 LOC_Os02g42780 LOC_Os02g43090 LOC_Os02g42040 LOC_Os02g42170 LOC_Os02g42190 LOC_Os02g42850 LOC_Os02g42160 LOC_Os02g42920 LOC_Os02g42280 LOC_Os02g42585 LOC_Os02g42290 LOC_Os02g…

## Sheet: XylemNo18
Table S7. PlantGSEA
Gene Set Name(NO. Genes)	Description	Category	NO. Genes in Overlap (k)	p value	FDR
BIOLOGICAL_PROCESS(45586)	GO:0008150 biological_process, GOslim:biological_process	GO_BP	67	1.75e-05	0.0113	LOC_Os12g34870 LOC_Os12g12010 LOC_Os12g12130 LOC_Os12g34874 LOC_Os12g12680 LOC_Os12g34850 LOC_Os12g12290 LOC_Os12g34796 LOC_Os12g12300 LOC_Os12g11980 LOC_Os12g35580 LOC_Os12g35395 LOC_Os12g35070 LOC_Os12g34880 LOC_Os12g35550 LOC_Os12g35620 LOC_Os12g35630 LOC_Os12g35480 LOC_Os12g12090 LOC_Os12g12115 LOC_Os12g35030 LOC_Os12g35610 LOC_Os12g35465 LOC_Os12g12590 LOC_Os12g12260 LOC_Os12g34854 LOC_Os12g…

## Sheet: XylemNo16
Table S7. PlantGSEA
Gene Set Name(NO. Genes)	Description	Category	NO. Genes in Overlap (k)	p value	FDR
PHOSPHATE-CONTAINING_COMPOUND_METABOLIC_PROCESS(1786)	GO:0006796 phosphate-containing compound metabolic process, GOslim:biological_process	GO_BP	7	2.49e-07	2.69e-06	LOC_Os09g19160 LOC_Os09g18360 LOC_Os09g19140 LOC_Os09g18594 LOC_Os09g18020 LOC_Os09g18230 LOC_Os09g18159
PHOSPHORYLATION(1668)	GO:0016310 phosphorylation, GOslim:biological_process	GO_BP	7	1.57e-07	2.69e-06	LOC_Os09g19160 LOC_Os09g18360 LOC_Os09g19140 LOC_Os09g18594 LOC_Os09g18020 LOC_Os09g18230 LOC_Os09g18159
POST-TRANSLATIONAL_PROTEIN_MODIFICATION(1750)	GO:0043687 post-translational protein modification, GOslim:biological_process	GO_BP	7	2.17e-07	2.69e-06	LOC_Os09g19160 LOC_Os09g18360 LOC_Os09g19140 LOC_Os09g18594 LOC_Os09g18020 LOC_Os09g18230 LOC_Os09g18159
PROTEIN_PHOSPHORYLATION(1545)	GO:0006468 protein phosphorylation, GOslim:biological_process	GO_BP	7	9.36e-08	2.69e-06	LOC_Os09g19160 LOC_Os09g18360 LOC_Os09g19140 LOC_Os09g18594 LOC_Os09g18020 LOC_Os09g18230 LOC_Os09g18159
PHOSPHORUS_METABOLIC_PROCESS(1786)	GO:0006793 phosphorus metabolic process, GOslim:biological_process	GO_BP	7	2.49e-07	2.69e-06	LOC_Os09g19160 LOC_Os09g18360 LOC_Os09g19140 LOC_Os09g18594 LOC_Os09g18020 LOC_Os09g18230 LOC_Os09g18159
MACROMOLECULE_MODIFICATION(1965)	GO:0043412 macromolecule modification, GOslim:biological_process	GO_BP	7	4.73e-07	3.66e-06	LOC_Os09g19160 LOC_Os09g18360 LOC_Os09g19140 LOC_Os09g18594 LOC_Os09g18020 LOC_Os09g18230 LOC_Os09g18159
CELLULAR_PROTEIN_MODIFICATION_PROCESS(1922)	GO:0006464 cellular protein modification process, GOslim:biological_process	GO_BP	7	4.08e-07	3.66e-06	LOC_Os09g19160 LOC_Os09g18360 LOC_Os09g19140 LOC_Os09g18594 LOC_Os09g18020 LOC_Os09g18230 LOC_Os09g18159
CELLULAR_PROTEIN_METABOLIC_PROCESS(2971)	GO:0044267 cellular protein metabolic process, GOslim:biological_process	GO_BP	7	7.38e-06	4.99e-05	LOC_Os09g19160 LOC_Os09g18360 LOC_Os09g19140 LOC_Os09g18594 LOC_Os09g18020 LOC_Os09g18230 LOC_Os09g18159
PROTEIN_METABOLIC_PROCESS(4043)	GO:0019538 protein metabolic process, GOslim:biological_process	GO_BP	7	5.46e-05	0.000328	LOC_Os09g19160 LOC_Os09g18360 LOC_Os09g19140 LOC_Os09g18594 LOC_Os09g18020 LOC_Os09g18230 LOC_Os09g18159
CELLULAR_MACROMOLECULE_METABOLIC_PROCESS(5328)	GO:0044260 cellular macromolecule metabolic process, GOslim:biological_process	GO_BP	7	0.000312	0.00169	LOC_Os09g19160 LOC_Os09g18360 LOC_Os09g19140 LOC_Os09g18594 LOC_Os09g18020 LOC_Os09g18230 LOC_Os09g18159
MACROMOLECULE_METABOLIC_PROCESS(6374)	GO:0043170 macromolecule metabolic process, GOslim:biological_process	GO_BP	7	0.000936	0.0046	LOC_Os09g19160 LOC_Os09g18360 LOC_Os09g19140 LOC_Os09g18594 LOC_Os09g18020 LOC_Os09g18230 LOC_Os09g18159
CELLULAR_METABOLIC_PROCESS(6576)	GO:0044237 cellular metabolic process, GOslim:biological_process	GO_BP	7	0.00113	0.00509	LOC_Os09g19160 LOC_Os09g18360 LOC_Os09g19140 LOC_Os09g18594 LOC_Os09g18020 LOC_Os09g18230 LOC_Os09g18159
PRIMARY_METABOLIC_PROCESS(7728)	GO:0044238 primary metabolic process, GOslim:biological_process	GO_BP	7	0.00294	0.0122	LOC_Os09g19160 LOC_Os09g18360 LOC_Os09g19140 LOC_Os09g18594 LOC_Os09g18020 LOC_Os09g18230 LOC_Os09g18159
CELLULAR_PROCESS(7980)	GO:0009987 cellular process, GOslim:biological_process	GO_BP	7	0.00354	0.0137	LOC_Os09g19160 LOC_Os09g18360 LOC_Os09g19140 LOC_Os09g18594 LOC_Os09g18020 LOC_Os09g18230 LOC_Os09g18159
METABOLIC_PROCESS(9541)	GO:0008152 metabolic process, GOslim:biological_process	GO_BP	7	0.00972	0.0351	LOC_Os09g19160 LOC_Os09g18360 LOC_Os09g19140 LOC_Os09g18594 LOC_Os09g18020 LOC_Os09g18230 LOC_Os09g18159

## Sheet: MedXylemDiam18
Table S7. PlantGSEA
Gene Set Name(NO. Genes)	Description	Category	NO. Genes in Overlap (k)	p value	FDR
BIOLOGICAL_PROCESS(45586)	GO:0008150 biological_process, GOslim:biological_process	GO_BP	226	2.1e-19	2.68e-16	LOC_Os08g09300 LOC_Os12g44040 LOC_Os03g41419 LOC_Os06g14470 LOC_Os08g09250 LOC_Os08g09020 LOC_Os06g14080 LOC_Os12g44360 LOC_Os06g14530 LOC_Os12g43790 LOC_Os08g08820 LOC_Os03g41229 LOC_Os03g62030 LOC_Os08g09200 LOC_Os06g14310 LOC_Os12g43840 LOC_Os03g61530 LOC_Os03g61720 LOC_Os06g14400 LOC_Os03g61829 LOC_Os03g61940 LOC_Os08g08970 LOC_Os08g09310 LOC_Os06g14370 LOC_Os12g43820 LOC_Os03g61590 LOC_Os12g…

[truncated: 8 more sheets: MedXylemDiam16, SteleDiam18, SteleDiam16, crownrootNo16, crown.tiller16, crownrootNo18, crown.tiller18, PerDeep18]
