# Supplementary material for: Response of Southeast Asian rice root architecture and anatomy phenotypes to drought stress
Source: Front Plant Sci. 2022 Oct 19;13:1008954. doi: 10.3389/fpls.2022.1008954 (PMC9629509; doi:10.3389/fpls.2022.1008954)
Supplement: Supplementary file 1 [file DataSheet_1.zip › Table S8. GO Enrichment.XLSX]

## Sheet: Crownroot no 2016
Table S8. GO enrichment analysis.
Catergories	Process hits	Percent of gene hit against total	Percent of gene hit against total	Gene ID	Mapped IDs	Ortholog	PANTHER Family/Subfamily	PANTHER Protein Class
biological process involved in interspecies interaction between organisms (GO:0044419)	1	0.007	0.017	UniProtKB=Q9AYH9	OS10G0136100	NB-ARC domain containing protein, expressed;LOC_Os10g04674;ortholog	OS08G0260800 PROTEIN (PTHR23155:SF1098)	antimicrobial response protein(PC00051)	Oryza sativa
biological regulation (GO:0065007)	7	0.052	0.121	UniProtKB=Q5SMK9	OS06G0183900	Replication termination factor 2;Os06g0183900;ortholog	REPLICATION TERMINATION FACTOR 2 (PTHR12775:SF2)		Oryza sativa
				UniProtKB=A0A0P0WTJ8	OS06G0184000	Os06g0184000 protein;Os06g0184000;ortholog	TRANSCRIPTION FACTOR LRL3 (PTHR16223:SF348)	basic helix-loop-helix transcription factor(PC00055)	Oryza sativa
				UniProtKB=Q5SMU8	OS06G0186900	RuvB-like helicase;Os06g0186900;ortholog	RUVB-LIKE 2 (PTHR11093:SF2)		Oryza sativa
				UniProtKB=Q6ZKC0	OS08G0430500	14-3-3-like protein GF14-C;GF14C;ortholog	14-3-3 PROTEIN ZETA (PTHR18860:SF17)	scaffold/adaptor protein(PC00226)	Oryza sativa
				UniProtKB=Q6ZJU3	OS08G0428400	Protein TIFY 6a;TIFY6A;ortholog	PROTEIN TIFY 6A (PTHR33077:SF85)		Oryza sativa
				UniProtKB=A0A0P0XFY4	OS08G0426866	Os08g0426866 protein;Os08g0426866;ortholog	OS08G0426866 PROTEIN (PTHR31496:SF55)	DNA-binding transcription factor(PC00218)	Oryza sativa
				UniProtKB=Q8H3M0	OS08G0428800	Os08g0428800 protein;Os08g0428800;ortholog	HMG-Y-RELATED PROTEIN A (PTHR11467:SF103)	chromatin/chromatin-binding, or -regulatory protein(PC00077)	Oryza sativa
cellular process (GO:0009987)	21	0.156	0.362	UniProtKB=Q69KL9	OS06G0187900	Serine/arginine-rich splicing factor RSZ21A;RSZ21A;ortholog	SERINE/ARGININE-RICH SPLICING FACTOR RSZ21A (PTHR23147:SF102)	RNA splicing factor(PC00148)	Oryza sativa
				UniProtKB=Q5SMK9	OS06G0183900	Replication termination factor 2;Os06g0183900;ortholog	REPLICATION TERMINATION FACTOR 2 (PTHR12775:SF2)		Oryza sativa
				UniProtKB=A0A0P0WT85	OS06G0187100	Trimethylguanosine synthase;Os06g0187100;ortholog	TRIMETHYLGUANOSINE SYNTHASE (PTHR14741:SF41)	RNA methyltransferase(PC00033)	Oryza sativa
				UniProtKB=A0A0P0WT89	OS06G0184300	Ubiquitin carboxyl-terminal hydrolase (Fragment);Os06g0184300;ortholog	UBIQUITIN CARBOXYL-TERMINAL HYDROLASE 23 (PTHR24006:SF663)	cysteine protease(PC00081)	Oryza sativa
				UniProtKB=Q5SMW7	OS06G0185800	Os06g0185800 protein;Os06g0185800;ortholog	OS06G0185800 PROTEIN (PTHR24015:SF1695)		Oryza sativa
				UniProtKB=A0A0P0WTJ8	OS06G0184000	Os06g0184000 protein;Os06g0184000;ortholog	TRANSCRIPTION FACTOR LRL3 (PTHR16223:SF348)	basic helix-loop-helix transcription factor(PC00055)	Oryza sativa
				UniProtKB=Q33B74	OS10G0135200	GTP-binding protein, putative, expressed;LOC_Os10g04580;ortholog	PROTEIN, PUTATIVE, EXPRESSED-RELATED (PTHR24073:SF1181)	small GTPase(PC00208)	Oryza sativa
				UniProtKB=Q8H3L8	OS08G0428900	1-phosphatidylinositol-3-phosphate 5-kinase;Os08g0428900;ortholog	1-PHOSPHATIDYLINOSITOL-3-PHOSPHATE 5-KINASE FAB1C-RELATED (PTHR45748:SF14)	kinase(PC00137)	Oryza sativa
				UniProtKB=Q7EY71	OS08G0427500	Os08g0427500 protein;Os08g0427500;ortholog	DNA REPAIR PROTEIN COMPLEMENTING XP-C CELLS (PTHR12135:SF0)	damaged DNA-binding protein(PC00086)	Oryza sativa
				UniProtKB=Q5SMU8	OS06G0186900	RuvB-like helicase;Os06g0186900;ortholog	RUVB-LIKE 2 (PTHR11093:SF2)		Oryza sativa
				UniProtKB=A0A0P0WTB6	OS06G0186500	Os06g0186500 protein;Os06g0186500;ortholog	HAUS AUGMIN-LIKE COMPLEX SUBUNIT 3 (PTHR19378:SF0)		Oryza sativa
				UniProtKB=Q6ZKC1	OS08G0430200	Ubiquitin receptor RAD23;Os08g0430200;ortholog	UBIQUITIN RECEPTOR RAD23 (PTHR10621:SF7)	damaged DNA-binding protein(PC00086)	Oryza sativa
				UniProtKB=Q6ZKC0	OS08G0430500	14-3-3-like protein GF14-C;GF14C;ortholog	14-3-3 PROTEIN ZETA (PTHR18860:SF17)	scaffold/adaptor protein(PC00226)	Oryza sativa
				UniProtKB=Q6ZJU3	OS08G0428400	Protein TIFY 6a;TIFY6A;ortholog	PROTEIN TIFY 6A (PTHR33077:SF85)		Oryza sativa
				UniProtKB=A0A0P0XFY4	OS08G0426866	Os08g0426866 protein;Os08g0426866;ortholog	OS08G0426866 PROTEIN (PTHR31496:SF55)	DNA-binding transcription factor(PC00218)	Oryza sativa
				UniProtKB=Q7EY72	OS08G0427300	Vacuolar fusion protein CCZ1 homolog;CCZ1;ortholog	VACUOLAR FUSION PROTEIN CCZ1 HOMOLOG-RELATED (PTHR13056:SF0)		Oryza sativa
				UniProtKB=Q7EY69	OS08G0427900	Os08g0427900 protein;Os08g0427900;ortholog	OS08G0427900 PROTEIN (PTHR19965:SF89)	RNA metabolism protein(PC00031)	Oryza sativa
				UniProtKB=Q5SML2	OS06G0183600	Exocyst subunit Exo70 family protein;Os06g0183600;ortholog	EXOCYST SUBUNIT EXO70 FAMILY PROTEIN (PTHR12542:SF24)	membrane traffic protein(PC00150)	Oryza sativa
				UniProtKB=Q8H3M0	OS08G0428800	Os08g0428800 protein;Os08g0428800;ortholog	HMG-Y-RELATED PROTEIN A (PTHR11467:SF103)	chromatin/chromatin-binding, or -regulatory protein(PC00077)	Oryza sativa
				UniProtKB=A0A0P0WTW7	OS06G0185700	Os06g0185700 protein (Fragment);Os06g0185700;ortholog	PENTATRICOPEPTIDE REPEAT-CONTAINING PROTEIN MITOCHONDRIAL (PTHR24015:SF1951)		Oryza sativa
				UniProtKB=Q5SML4	OS06G0183200	Probable histidine kinase 2;HK2;ortholog	HISTIDINE KINASE 5 (PTHR43047:SF68)	histidine kinase receptor of two-component system(PC00265)	Oryza sativa
developmental process (GO:0032502)	1	0.007	0.017	UniProtKB=Q5SMK9	OS06G0183900	Replication termination factor 2;Os06g0183900;ortholog	REPLICATION TERMINATION FACTOR 2 (PTHR12775:SF2)		Oryza sativa
localization (GO:0051179)	5	0.037	0.086	UniProtKB=Q33B74	OS10G0135200	GTP-binding protein, putative, expressed;LOC_Os10g04580;ortholog	PROTEIN, PUTATIVE, EXPRESSED-RELATED (PTHR24073:SF1181)	small GTPase(PC00208)	Oryza sativa
				UniProtKB=Q6ZKC0	OS08G0430500	14-3-3-like protein GF14-C;GF14C;ortholog	14-3-3 PROTEIN ZETA (PTHR18860:SF17)	scaffold/adaptor protein(PC00226)	Oryza sativa
				UniProtKB=Q7EY72	OS08G0427300	Vacuolar fusion protein CCZ1 homolog;CCZ1;ortholog	VACUOLAR FUSION PROTEIN CCZ1 HOMOLOG-RELATED (PTHR13056:SF0)		Oryza sativa
				UniProtKB=Q7EY69	OS08G0427900	Os08g0427900 protein;Os08g0427900;ortholog	OS08G0427900 PROTEIN (PTHR19965:SF89)	RNA metabolism protein(PC00031)	Oryza sativa
				UniProtKB=Q5SML2	OS06G0183600	Exocyst subunit Exo70 family protein;Os06g0183600;ortholog	EXOCYST SUBUNIT EXO70 FAMILY PROTEIN (PTHR12542:SF24)	membrane traffic protein(PC00150)	Oryza sativa
metabolic process (GO:0008152)	15	0.111	0.259	UniProtKB=Q69KL9	OS06G0187900	Serine/arginine-rich splicing factor RSZ21A;RSZ21A;ortholog	SERINE/ARGININE-RICH SPLICING FACTOR RSZ21A (PTHR23147:SF102)	RNA splicing factor(PC00148)	Oryza sativa
				UniProtKB=Q5SMK9	OS06G0183900	Replication termination factor 2;Os06g0183900;ortholog	REPLICATION TERMINATION FACTOR 2 (PTHR12775:SF2)		Oryza sativa
				UniProtKB=A0A0P0WT85	OS06G0187100	Trimethylguanosine synthase;Os06g0187100;ortholog	TRIMETHYLGUANOSINE SYNTHASE (PTHR14741:SF41)	RNA methyltransferase(PC00033)	Oryza sativa
				UniProtKB=A0A0P0WT89	OS06G0184300	Ubiquitin carboxyl-terminal hydrolase (Fragment);Os06g0184300;ortholog	UBIQUITIN CARBOXYL-TERMINAL HYDROLASE 23 (PTHR24006:SF663)	cysteine protease(PC00081)	Oryza sativa
				UniProtKB=Q5SMW7	OS06G0185800	Os06g0185800 protein;Os06g0185800;ortholog	OS06G0185800 PROTEIN (PTHR24015:SF1695)		Oryza sativa
				UniProtKB=A0A0P0WTJ8	OS06G0184000	Os06g0184000 protein;Os06g0184000;ortholog	TRANSCRIPTION FACTOR LRL3 (PTHR16223:SF348)	basic helix-loop-helix transcription factor(PC00055)	Oryza sativa
				UniProtKB=Q8H3L8	OS08G0428900	1-phosphatidylinositol-3-phosphate 5-kinase;Os08g0428900;ortholog	1-PHOSPHATIDYLINOSITOL-3-PHOSPHATE 5-KINASE FAB1C-RELATED (PTHR45748:SF14)	kinase(PC00137)	Oryza sativa
				UniProtKB=Q7EY71	OS08G0427500	Os08g0427500 protein;Os08g0427500;ortholog	DNA REPAIR PROTEIN COMPLEMENTING XP-C CELLS (PTHR12135:SF0)	damaged DNA-binding protein(PC00086)	Oryza sativa
				UniProtKB=Q5SMU8	OS06G0186900	RuvB-like helicase;Os06g0186900;ortholog	RUVB-LIKE 2 (PTHR11093:SF2)		Oryza sativa
				UniProtKB=Q6ZKC1	OS08G0430200	Ubiquitin receptor RAD23;Os08g0430200;ortholog	UBIQUITIN RECEPTOR RAD23 (PTHR10621:SF7)	damaged DNA-binding protein(PC00086)	Oryza sativa
				UniProtKB=A0A0P0XFY4	OS08G0426866	Os08g0426866 protein;Os08g0426866;ortholog	OS08G0426866 PROTEIN (PTHR31496:SF55)	DNA-binding transcription factor(PC00218)	Oryza sativa
				UniProtKB=Q7EY69	OS08G0427900	Os08g0427900 protein;Os08g0427900;ortholog	OS08G0427900 PROTEIN (PTHR19965:SF89)	RNA metabolism protein(PC00031)	Oryza sativa
				UniProtKB=Q8H3M0	OS08G0428800	Os08g0428800 protein;Os08g0428800;ortholog	HMG-Y-RELATED PROTEIN A (PTHR11467:SF103)	chromatin/chromatin-binding, or -regulatory protein(PC00077)	Oryza sativa
				UniProtKB=A0A0P0WTW7	OS06G0185700	Os06g0185700 protein (Fragment);Os06g0185700;ortholog	PENTATRICOPEPTIDE REPEAT-CONTAINING PROTEIN MITOCHONDRIAL (PTHR24015:SF1951)		Oryza sativa
				UniProtKB=Q5SML4	OS06G0183200	Probable histidine kinase 2;HK2;ortholog	HISTIDINE KINASE 5 (PTHR43047:SF68)	histidine kinase receptor of two-component system(PC00265)	Oryza sativa
reproduction (GO:0000003)	1	0.007	0.017	UniProtKB=Q5SMK9	OS06G0183900	Replication termination factor 2;Os06g0183900;ortholog	REPLICATION TERMINATION FACTOR 2 (PTHR12775:SF2)		Oryza sativa
reproductive process (GO:0022414)	1	0.007	0.017	UniProtKB=Q5SMK9	OS06G0183900	Replication termination factor 2;Os06g0183900;ortholog	REPLICATION TERMINATION FACTOR 2 (PTHR12775:SF2)		Oryza sativa
response to stimulus (GO:0050896)	4	0.03	0.069	UniProtKB=Q7EY71	OS08G0427500	Os08g0427500 protein;Os08g0427500;ortholog	DNA REPAIR PROTEIN COMPLEMENTING XP-C CELLS (PTHR12135:SF0)	damaged DNA-binding protein(PC00086)	Oryza sativa
				UniProtKB=Q6ZKC0	OS08G0430500	14-3-3-like protein GF14-C;GF14C;ortholog	14-3-3 PROTEIN ZETA (PTHR18860:SF17)	scaffold/adaptor protein(PC00226)	Oryza sativa
				UniProtKB=Q6ZJU3	OS08G0428400	Protein TIFY 6a;TIFY6A;ortholog	PROTEIN TIFY 6A (PTHR33077:SF85)		Oryza sativa
				UniProtKB=Q9AYH9	OS10G0136100	NB-ARC domain containing protein, expressed;LOC_Os10g04674;ortholog	OS08G0260800 PROTEIN (PTHR23155:SF1098)	antimicrobial response protein(PC00051)	Oryza sativa
signaling (GO:0023052)	2	0.015	0.034	UniProtKB=Q6ZKC0	OS08G0430500	14-3-3-like protein GF14-C;GF14C;ortholog	14-3-3 PROTEIN ZETA (PTHR18860:SF17)	scaffold/adaptor protein(PC00226)	Oryza sativa
				UniProtKB=Q6ZJU3	OS08G0428400	Protein TIFY 6a;TIFY6A;ortholog	PROTEIN TIFY 6A (PTHR33077:SF85)		Oryza sativa

## Sheet: Crownroot no 2018
Table S8. GO enrichment analysis.
Catergories	Process hits	Percent of gene hit against total	Percent of gene hit against total	Gene ID	Mapped IDs	Ortholog	PANTHER Family/Subfamily	PANTHER Protein Class
biological process involved in interspecies interaction between organisms (GO:0044419)	4	0.062	0.129	UniProtKB=A0A0N7KPC3	OS08G0170700	Os08g0170700 protein (Fragment);Os08g0170700;ortholog	OS11G0657900 PROTEIN (PTHR23155:SF1116)	antimicrobial response protein(PC00051)	Oryza sativa
				UniProtKB=Q6Z4U3	OS08G0174800	Os08g0174800 protein;Os08g0174800;ortholog	OS08G0174800 PROTEIN (PTHR23155:SF1028)	antimicrobial response protein(PC00051)	Oryza sativa
				UniProtKB=A0A0P0XCG9	OS08G0176633	Os08g0176633 protein;Os08g0176633;ortholog	OS01G0798900 PROTEIN (PTHR23155:SF1220)	antimicrobial response protein(PC00051)	Oryza sativa
				UniProtKB=A0A0P0XCF1	OS08G0170200	Os08g0170200 protein;Os08g0170200;ortholog	OS11G0657900 PROTEIN (PTHR23155:SF1116)	antimicrobial response protein(PC00051)	Oryza sativa
biological regulation (GO:0065007)	2	0.031	0.065	UniProtKB=Q0J7P4	OS08G0174500	Nuclear transcription factor Y subunit B-11;HD5;ortholog	NUCLEAR TRANSCRIPTION FACTOR Y SUBUNIT B-3 (PTHR11064:SF189)	DNA-binding transcription factor(PC00218)	Oryza sativa
				UniProtKB=Q8H9E4	OS07G0476200	Os07g0476200 protein;Os07g0476200;ortholog	RNA POLYMERASE-ASSOCIATED PROTEIN CTR9 HOMOLOG (PTHR14027:SF2)	general transcription factor(PC00259)	Oryza sativa
cellular process (GO:0009987)	9	0.138	0.29	UniProtKB=Q6Z4T3	OS08G0175600	DNA polymerase I B, mitochondrial;Os08g0175600;ortholog	DNA POLYMERASE NU (PTHR10133:SF27)	DNA-directed DNA polymerase(PC00018)	Oryza sativa
				UniProtKB=Q0J7P4	OS08G0174500	Nuclear transcription factor Y subunit B-11;HD5;ortholog	NUCLEAR TRANSCRIPTION FACTOR Y SUBUNIT B-3 (PTHR11064:SF189)	DNA-binding transcription factor(PC00218)	Oryza sativa
				UniProtKB=Q6YYL1	OS08G0170900	Os08g0170900 protein;Os08g0170900;ortholog	OS08G0170900 PROTEIN (PTHR11932:SF79)	ubiquitin-protein ligase(PC00234)	Oryza sativa
				UniProtKB=A0A0P0XC80	OS08G0169300	Os08g0169300 protein;Os08g0169300;ortholog	FLAVONOID O-METHYLTRANSFERASE-LIKE PROTEIN OS11G0303600 (PTHR11746:SF308)	methyltransferase(PC00155)	Oryza sativa
				UniProtKB=Q84NN3	OS07G0477000	Os07g0477000 protein;Os07g0477000;ortholog	DNA-DIRECTED RNA POLYMERASE III SUBUNIT RPC8 (PTHR12709:SF1)	DNA-directed RNA polymerase(PC00019)	Oryza sativa
				UniProtKB=Q6Z4T5	OS08G0175300	DNA polymerase I A, chloroplastic;Os08g0175300;ortholog	DNA POLYMERASE NU (PTHR10133:SF27)	DNA-directed DNA polymerase(PC00018)	Oryza sativa
				UniProtKB=A0A0P0XCQ3	OS08G0169700	Os08g0169700 protein (Fragment);Os08g0169700;ortholog	DUF2428 DOMAIN-CONTAINING PROTEIN (PTHR14387:SF0)	scaffold/adaptor protein(PC00226)	Oryza sativa
				UniProtKB=Q8H9E4	OS07G0476200	Os07g0476200 protein;Os07g0476200;ortholog	RNA POLYMERASE-ASSOCIATED PROTEIN CTR9 HOMOLOG (PTHR14027:SF2)	general transcription factor(PC00259)	Oryza sativa
				UniProtKB=Q84RU7	OS07G0475800	Os07g0475800 protein;Os07g0475800;ortholog	RRNA-PROCESSING PROTEIN EBP2-RELATED (PTHR13028:SF0)		Oryza sativa
localization (GO:0051179)	1	0.015	0.032	UniProtKB=Q6Z4T7	OS08G0175200	Os08g0175200 protein;Os08g0175200;ortholog	IST1 HOMOLOG (PTHR12161:SF5)		Oryza sativa
response to stimulus (GO:0050896)	6	0.092	0.194	UniProtKB=Q6Z4T3	OS08G0175600	DNA polymerase I B, mitochondrial;Os08g0175600;ortholog	DNA POLYMERASE NU (PTHR10133:SF27)	DNA-directed DNA polymerase(PC00018)	Oryza sativa
				UniProtKB=Q0J7P4	OS08G0174500	Nuclear transcription factor Y subunit B-11;HD5;ortholog	NUCLEAR TRANSCRIPTION FACTOR Y SUBUNIT B-3 (PTHR11064:SF189)	DNA-binding transcription factor(PC00218)	Oryza sativa
				UniProtKB=Q6YYL1	OS08G0170900	Os08g0170900 protein;Os08g0170900;ortholog	OS08G0170900 PROTEIN (PTHR11932:SF79)	ubiquitin-protein ligase(PC00234)	Oryza sativa
				UniProtKB=A0A0P0XC80	OS08G0169300	Os08g0169300 protein;Os08g0169300;ortholog	FLAVONOID O-METHYLTRANSFERASE-LIKE PROTEIN OS11G0303600 (PTHR11746:SF308)	methyltransferase(PC00155)	Oryza sativa
				UniProtKB=Q84NN3	OS07G0477000	Os07g0477000 protein;Os07g0477000;ortholog	DNA-DIRECTED RNA POLYMERASE III SUBUNIT RPC8 (PTHR12709:SF1)	DNA-directed RNA polymerase(PC00019)	Oryza sativa
				UniProtKB=Q6Z4T5	OS08G0175300	DNA polymerase I A, chloroplastic;Os08g0175300;ortholog	DNA POLYMERASE NU (PTHR10133:SF27)	DNA-directed DNA polymerase(PC00018)	Oryza sativa
				UniProtKB=A0A0P0XCQ3	OS08G0169700	Os08g0169700 protein (Fragment);Os08g0169700;ortholog	DUF2428 DOMAIN-CONTAINING PROTEIN (PTHR14387:SF0)	scaffold/adaptor protein(PC00226)	Oryza sativa
				UniProtKB=Q8H9E4	OS07G0476200	Os07g0476200 protein;Os07g0476200;ortholog	RNA POLYMERASE-ASSOCIATED PROTEIN CTR9 HOMOLOG (PTHR14027:SF2)	general transcription factor(PC00259)	Oryza sativa
				UniProtKB=Q84RU7	OS07G0475800	Os07g0475800 protein;Os07g0475800;ortholog	RRNA-PROCESSING PROTEIN EBP2-RELATED (PTHR13028:SF0)		Oryza sativa

## Sheet: Crownroot per tiller 2016
Table S8. GO enrichment analysis.
Catergories	Process hits	Percent of gene hit against total	Percent of gene hit against total	Gene ID	Mapped IDs	Ortholog	PANTHER Family/Subfamily	PANTHER Protein Class
biological process involved in interspecies interaction between organisms (GO:0044419)	1	0.005	0.01	ORYSJ	EnsemblGenome=Os08g0412100	UniProtKB=Q6Z569	OS08G0412100	Os08g0412100 protein;Os08g0412100;ortholog	OS08G0387700 PROTEIN (PTHR23155:SF1137)	antimicrobial response protein(PC00051)	Oryza sativa
biological regulation (GO:0065007)	14	0.067	0.136	UniProtKB=Q6YXZ3	OS02G0139100	Os02g0139100 protein;Os02g0139100;ortholog	OS02G0139100 PROTEIN (PTHR13009:SF31)	chaperone(PC00072)	Oryza sativa
				UniProtKB=Q6ETM9	OS02G0178000	Non-specific serine/threonine protein kinase;Os02g0178000;ortholog	CBL-INTERACTING SERINE/THREONINE-PROTEIN KINASE 21-RELATED (PTHR24343:SF123)	non-receptor serine/threonine protein kinase(PC00167)	Oryza sativa
				UniProtKB=Q6ETN1	OS02G0177800	Os02g0177800 protein;Os02g0177800;ortholog	OS02G0177800 PROTEIN (PTHR31713:SF18)		Oryza sativa
				UniProtKB=Q6YXZ1	OS02G0138900	Putative vacuolar cation/proton exchanger 4;Os02g0138900;ortholog	VACUOLAR CATION/PROTON EXCHANGER 2 (PTHR31503:SF48)	transporter(PC00227)	Oryza sativa
				UniProtKB=Q0J5Q6	OS08G0412600	Os08g0412600 protein;Os08g0412600;ortholog	GROWTH HORMONE-REGULATED TBC PROTEIN 1 (PTHR22957:SF212)	GTPase-activating protein(PC00257)	Oryza sativa
				UniProtKB=Q6ZA74	OS08G0416000	Homeobox-leucine zipper protein HOX5;HOX5;ortholog	HOMEOBOX-LEUCINE ZIPPER PROTEIN HOX5 (PTHR24326:SF215)	homeodomain transcription factor(PC00119)	Oryza sativa
				UniProtKB=Q8GV28	OS02G0174200	Os02g0174200 protein;DPK3;ortholog	OS02G0174200 PROTEIN (PTHR23257:SF895)	non-receptor serine/threonine protein kinase(PC00167)	Oryza sativa
				UniProtKB=A0A0N7KPB6	OS08G0163200	Os08g0163200 protein (Fragment);Os08g0163200;ortholog	MOB KINASE ACTIVATOR-LIKE 1 (PTHR22599:SF8)	kinase activator(PC00138)	Oryza sativa
				UniProtKB=A0A0N7KES2	OS02G0172600	Os02g0172600 protein;Os02g0172600;ortholog	COPPER-TRANSPORTING ATPASE RAN1 (PTHR43520:SF27)	primary active transporter(PC00068)	Oryza sativa
				UniProtKB=Q6YXY2	OS02G0137500	Probable histone acetyltransferase HAC-like 1;Os02g0137500;ortholog	HISTONE ACETYLTRANSFERASE (PTHR13808:SF1)	histone modifying enzyme(PC00261)	Oryza sativa
				UniProtKB=Q0J7U6	OS08G0162100	Protein TOPLESS-RELATED PROTEIN 2;TPR2;ortholog	PROTEIN TOPLESS-RELATED PROTEIN 2 (PTHR44083:SF5)		Oryza sativa
				UniProtKB=A0A0P0XC97	OS08G0162033	Os08g0162033 protein;Os08g0162033;ortholog	39S RIBOSOMAL PROTEIN L13, MITOCHONDRIAL (PTHR11545:SF2)	ribosomal protein(PC00202)	Oryza sativa
				UniProtKB=A0A0P0VFH3	OS02G0178100	Os02g0178100 protein (Fragment);Os02g0178100;ortholog	ZINC FINGER PROTEIN CONSTANS-LIKE 5 (PTHR31319:SF61)		Oryza sativa
				UniProtKB=Q6YXZ7	OS02G0139200	Protein arginine N-methyltransferase 5;PRMT5;ortholog	PROTEIN ARGININE N-METHYLTRANSFERASE 5 (PTHR10738:SF0)	protein modifying enzyme(PC00260)	Oryza sativa
cellular process (GO:0009987)	36	0.171	0.35	UniProtKB=Q6EUQ6	OS02G0175700	Os02g0175700 protein;Os02g0175700;ortholog	PHOSPHATIDYLINOSITOL-BINDING CLATHRIN ASSEMBLY PROTEIN LAP (PTHR22951:SF5)	vesicle coat protein(PC00235)	Oryza sativa
				UniProtKB=Q84SD0	OS08G0162200	Os08g0162200 protein;Os08g0162200;ortholog	OS08G0162200 PROTEIN (PTHR24015:SF1771)		Oryza sativa
				UniProtKB=Q6ETN5	OS02G0177400	Os02g0177400 protein;Os02g0177400;ortholog	OS06G0658500 PROTEIN (PTHR33416:SF14)		Oryza sativa
				UniProtKB=Q84UQ1	OS08G0159900	DEAD-box ATP-dependent RNA helicase 42;Os08g0159900;ortholog	ATP-DEPENDENT RNA HELICASE DDX46-RELATED (PTHR24031:SF25)	RNA helicase(PC00032)	Oryza sativa
				UniProtKB=Q84SD3	OS08G0161900	Heat shock protein 40;Os08g0161900;ortholog	DNAJ HEAT SHOCK FAMILY PROTEIN (PTHR24078:SF538)	chaperone(PC00072)	Oryza sativa
				UniProtKB=Q0J7V5	OS08G0160000	Os08g0160000 protein;Os08g0160000;ortholog	THO COMPLEX SUBUNIT 7 HOMOLOG (PTHR23405:SF5)		Oryza sativa
				UniProtKB=Q6YXY1	OS02G0137600	Os02g0137600 protein;Os02g0137600;ortholog	12S RRNA N4-METHYLCYTIDINE METHYLTRANSFERASE (PTHR11265:SF0)	methyltransferase(PC00155)	Oryza sativa
				UniProtKB=P38385	OS02G0178400	Protein transport protein Sec61 subunit gamma;Os02g0178400;ortholog	PROTEIN TRANSPORT PROTEIN SEC61 SUBUNIT GAMMA (PTHR12309:SF25)	primary active transporter(PC00068)	Oryza sativa
				UniProtKB=Q84S51	OS08G0163300	Os08g0163300 protein;Os08g0163300;ortholog	OS08G0163300 PROTEIN (PTHR14303:SF2)	DNA-directed DNA polymerase(PC00018)	Oryza sativa
				UniProtKB=Q7EY09	OS08G0163100	Os08g0163100 protein;Os08g0163100;ortholog	KINETOCHORE PROTEIN NUF2 (PTHR21650:SF2)	non-motor microtubule binding protein(PC00166)	Oryza sativa
				UniProtKB=Q6Z0Y9	OS02G0135800	Os02g0135800 protein;Os02g0135800;ortholog	PROTEIN SEC13 HOMOLOG (PTHR11024:SF2)	transporter(PC00227)	Oryza sativa
				UniProtKB=Q6Z548	OS08G0414700	Trehalose 6-phosphate phosphatase;Os08g0414700;ortholog	ALPHA,ALPHA-TREHALOSE-PHOSPHATE SYNTHASE [UDP-FORMING] 9-RELATED (PTHR10788:SF14)		Oryza sativa
				UniProtKB=Q6YXY8	OS02G0136900	Os02g0136900 protein;Os02g0136900;ortholog	OS02G0136900 PROTEIN (PTHR27001:SF663)		Oryza sativa
				UniProtKB=Q6YXZ3	OS02G0139100	Os02g0139100 protein;Os02g0139100;ortholog	OS02G0139100 PROTEIN (PTHR13009:SF31)	chaperone(PC00072)	Oryza sativa
				UniProtKB=Q6ETM9	OS02G0178000	Non-specific serine/threonine protein kinase;Os02g0178000;ortholog	CBL-INTERACTING SERINE/THREONINE-PROTEIN KINASE 21-RELATED (PTHR24343:SF123)	non-receptor serine/threonine protein kinase(PC00167)	Oryza sativa
				UniProtKB=Q6ETN1	OS02G0177800	Os02g0177800 protein;Os02g0177800;ortholog	OS02G0177800 PROTEIN (PTHR31713:SF18)		Oryza sativa
				UniProtKB=Q6YXZ1	OS02G0138900	Putative vacuolar cation/proton exchanger 4;Os02g0138900;ortholog	VACUOLAR CATION/PROTON EXCHANGER 2 (PTHR31503:SF48)	transporter(PC00227)	Oryza sativa
				UniProtKB=A3BT52	OS08G0416100	DEAD-box ATP-dependent RNA helicase 29;Os08g0416100;ortholog	ATP-DEPENDENT RNA HELICASE DDX54 (PTHR24031:SF292)	RNA helicase(PC00032)	Oryza sativa
				UniProtKB=Q6EUQ1	OS02G0176100	Os02g0176100 protein;Os02g0176100;ortholog	OS02G0176100 PROTEIN (PTHR27001:SF912)		Oryza sativa
				UniProtKB=Q0E463	OS02G0134300	Transcription elongation factor 1 homolog;Os02g0134300;ortholog	TRANSCRIPTION ELONGATION FACTOR 1 HOMOLOG (PTHR20934:SF0)		Oryza sativa
				UniProtKB=Q6Z568	OS08G0412200	Os08g0412200 protein;Os08g0412200;ortholog	MKI67 FHA DOMAIN-INTERACTING NUCLEOLAR PHOSPHOPROTEIN (PTHR46754:SF1)		Oryza sativa
				UniProtKB=Q6ZA74	OS08G0416000	Homeobox-leucine zipper protein HOX5;HOX5;ortholog	HOMEOBOX-LEUCINE ZIPPER PROTEIN HOX5 (PTHR24326:SF215)	homeodomain transcription factor(PC00119)	Oryza sativa
				UniProtKB=Q8GV28	OS02G0174200	Os02g0174200 protein;DPK3;ortholog	OS02G0174200 PROTEIN (PTHR23257:SF895)	non-receptor serine/threonine protein kinase(PC00167)	Oryza sativa
				UniProtKB=Q84SD6	OS08G0161700	NADH dehydrogenase [ubiquinone] iron-sulfur protein 6, mitochondrial;Os08g0161700;ortholog	NADH DEHYDROGENASE [UBIQUINONE] IRON-SULFUR PROTEIN 6, MITOCHONDRIAL (PTHR13156:SF0)	oxidoreductase(PC00176)	Oryza sativa
				UniProtKB=Q6EUQ9	OS02G0175400	V-ATPase 69 kDa subunit;Os02g0175400;ortholog	V-TYPE PROTON ATPASE CATALYTIC SUBUNIT A (PTHR43607:SF1)	ATP synthase(PC00002)	Oryza sativa
				UniProtKB=A0A0N7KPB6	OS08G0163200	Os08g0163200 protein (Fragment);Os08g0163200;ortholog	MOB KINASE ACTIVATOR-LIKE 1 (PTHR22599:SF8)	kinase activator(PC00138)	Oryza sativa
				UniProtKB=A0A0P0XFK3	OS08G0413000	Os08g0413000 protein;Os08g0413000;ortholog	OS08G0413000 PROTEIN (PTHR23077:SF193)	primary active transporter(PC00068)	Oryza sativa
				UniProtKB=A0A0P0XFV2	OS08G0411000	Os08g0411000 protein;Os08g0411000;ortholog	OS08G0411000 PROTEIN (PTHR21022:SF40)	dehydratase(PC00091)	Oryza sativa
				UniProtKB=Q84UP7	OS08G0160500	Probable mixed-linked glucan synthase 6;CSLF6;ortholog	MIXED-LINKED GLUCAN SYNTHASE 6-RELATED (PTHR13301:SF75)	DNA-binding transcription factor(PC00218)	Oryza sativa
				UniProtKB=Q6YXY2	OS02G0137500	Probable histone acetyltransferase HAC-like 1;Os02g0137500;ortholog	HISTONE ACETYLTRANSFERASE (PTHR13808:SF1)	histone modifying enzyme(PC00261)	Oryza sativa
developmental process (GO:0032502)	1	0.005	0.01	UniProtKB=A0A0P0VFH3	OS02G0178100	Os02g0178100 protein (Fragment);Os02g0178100;ortholog	ZINC FINGER PROTEIN CONSTANS-LIKE 5 (PTHR31319:SF61)		Oryza sativa
localization (GO:0051179)	9	0.043	0.087	UniProtKB=Q6EUQ6	OS02G0175700	Os02g0175700 protein;Os02g0175700;ortholog	PHOSPHATIDYLINOSITOL-BINDING CLATHRIN ASSEMBLY PROTEIN LAP (PTHR22951:SF5)	vesicle coat protein(PC00235)	Oryza sativa
				UniProtKB=Q0J7V5	OS08G0160000	Os08g0160000 protein;Os08g0160000;ortholog	THO COMPLEX SUBUNIT 7 HOMOLOG (PTHR23405:SF5)		Oryza sativa
				UniProtKB=P38385	OS02G0178400	Protein transport protein Sec61 subunit gamma;Os02g0178400;ortholog	PROTEIN TRANSPORT PROTEIN SEC61 SUBUNIT GAMMA (PTHR12309:SF25)	primary active transporter(PC00068)	Oryza sativa
				UniProtKB=Q7EY09	OS08G0163100	Os08g0163100 protein;Os08g0163100;ortholog	KINETOCHORE PROTEIN NUF2 (PTHR21650:SF2)	non-motor microtubule binding protein(PC00166)	Oryza sativa
				UniProtKB=Q6Z0Y9	OS02G0135800	Os02g0135800 protein;Os02g0135800;ortholog	PROTEIN SEC13 HOMOLOG (PTHR11024:SF2)	transporter(PC00227)	Oryza sativa
				UniProtKB=Q6YXZ1	OS02G0138900	Putative vacuolar cation/proton exchanger 4;Os02g0138900;ortholog	VACUOLAR CATION/PROTON EXCHANGER 2 (PTHR31503:SF48)	transporter(PC00227)	Oryza sativa
				UniProtKB=Q84SD6	OS08G0161700	NADH dehydrogenase [ubiquinone] iron-sulfur protein 6, mitochondrial;Os08g0161700;ortholog	NADH DEHYDROGENASE [UBIQUINONE] IRON-SULFUR PROTEIN 6, MITOCHONDRIAL (PTHR13156:SF0)	oxidoreductase(PC00176)	Oryza sativa
				UniProtKB=Q6EUQ9	OS02G0175400	V-ATPase 69 kDa subunit;Os02g0175400;ortholog	V-TYPE PROTON ATPASE CATALYTIC SUBUNIT A (PTHR43607:SF1)	ATP synthase(PC00002)	Oryza sativa
				UniProtKB=A0A0P0XFK3	OS08G0413000	Os08g0413000 protein;Os08g0413000;ortholog	OS08G0413000 PROTEIN (PTHR23077:SF193)	primary active transporter(PC00068)	Oryza sativa
metabolic process (GO:0008152)	25	0.119	0.243	UniProtKB=Q84SD0	OS08G0162200	Os08g0162200 protein;Os08g0162200;ortholog	OS08G0162200 PROTEIN (PTHR24015:SF1771)		Oryza sativa
				UniProtKB=Q6YX79	OS02G0141300	Os02g0141300 protein;Os02g0141300;ortholog	L-ARABINOKINASE (PTHR10457:SF35)	carbohydrate kinase(PC00065)	Oryza sativa
				UniProtKB=Q84UQ1	OS08G0159900	DEAD-box ATP-dependent RNA helicase 42;Os08g0159900;ortholog	ATP-DEPENDENT RNA HELICASE DDX46-RELATED (PTHR24031:SF25)	RNA helicase(PC00032)	Oryza sativa
				UniProtKB=Q0J7V5	OS08G0160000	Os08g0160000 protein;Os08g0160000;ortholog	THO COMPLEX SUBUNIT 7 HOMOLOG (PTHR23405:SF5)		Oryza sativa
				UniProtKB=Q6YXY1	OS02G0137600	Os02g0137600 protein;Os02g0137600;ortholog	12S RRNA N4-METHYLCYTIDINE METHYLTRANSFERASE (PTHR11265:SF0)	methyltransferase(PC00155)	Oryza sativa
				UniProtKB=Q84S51	OS08G0163300	Os08g0163300 protein;Os08g0163300;ortholog	OS08G0163300 PROTEIN (PTHR14303:SF2)	DNA-directed DNA polymerase(PC00018)	Oryza sativa
				UniProtKB=Q6Z548	OS08G0414700	Trehalose 6-phosphate phosphatase;Os08g0414700;ortholog	ALPHA,ALPHA-TREHALOSE-PHOSPHATE SYNTHASE [UDP-FORMING] 9-RELATED (PTHR10788:SF14)		Oryza sativa
				UniProtKB=Q6YXY8	OS02G0136900	Os02g0136900 protein;Os02g0136900;ortholog	OS02G0136900 PROTEIN (PTHR27001:SF663)		Oryza sativa
				UniProtKB=Q6ETM9	OS02G0178000	Non-specific serine/threonine protein kinase;Os02g0178000;ortholog	CBL-INTERACTING SERINE/THREONINE-PROTEIN KINASE 21-RELATED (PTHR24343:SF123)	non-receptor serine/threonine protein kinase(PC00167)	Oryza sativa
				UniProtKB=Q6ETN1	OS02G0177800	Os02g0177800 protein;Os02g0177800;ortholog	OS02G0177800 PROTEIN (PTHR31713:SF18)		Oryza sativa
				UniProtKB=A3BT52	OS08G0416100	DEAD-box ATP-dependent RNA helicase 29;Os08g0416100;ortholog	ATP-DEPENDENT RNA HELICASE DDX54 (PTHR24031:SF292)	RNA helicase(PC00032)	Oryza sativa
				UniProtKB=Q6EUQ1	OS02G0176100	Os02g0176100 protein;Os02g0176100;ortholog	OS02G0176100 PROTEIN (PTHR27001:SF912)		Oryza sativa
				UniProtKB=Q0E463	OS02G0134300	Transcription elongation factor 1 homolog;Os02g0134300;ortholog	TRANSCRIPTION ELONGATION FACTOR 1 HOMOLOG (PTHR20934:SF0)		Oryza sativa
				UniProtKB=Q6Z568	OS08G0412200	Os08g0412200 protein;Os08g0412200;ortholog	MKI67 FHA DOMAIN-INTERACTING NUCLEOLAR PHOSPHOPROTEIN (PTHR46754:SF1)		Oryza sativa
				UniProtKB=Q6ZA74	OS08G0416000	Homeobox-leucine zipper protein HOX5;HOX5;ortholog	HOMEOBOX-LEUCINE ZIPPER PROTEIN HOX5 (PTHR24326:SF215)	homeodomain transcription factor(PC00119)	Oryza sativa
				UniProtKB=Q84SD6	OS08G0161700	NADH dehydrogenase [ubiquinone] iron-sulfur protein 6, mitochondrial;Os08g0161700;ortholog	NADH DEHYDROGENASE [UBIQUINONE] IRON-SULFUR PROTEIN 6, MITOCHONDRIAL (PTHR13156:SF0)	oxidoreductase(PC00176)	Oryza sativa
				UniProtKB=A0A0N7KPB6	OS08G0163200	Os08g0163200 protein (Fragment);Os08g0163200;ortholog	MOB KINASE ACTIVATOR-LIKE 1 (PTHR22599:SF8)	kinase activator(PC00138)	Oryza sativa
				UniProtKB=A0A0P0XFK3	OS08G0413000	Os08g0413000 protein;Os08g0413000;ortholog	OS08G0413000 PROTEIN (PTHR23077:SF193)	primary active transporter(PC00068)	Oryza sativa
				UniProtKB=A0A0P0XFV2	OS08G0411000	Os08g0411000 protein;Os08g0411000;ortholog	OS08G0411000 PROTEIN (PTHR21022:SF40)	dehydratase(PC00091)	Oryza sativa
				UniProtKB=Q6YXY2	OS02G0137500	Probable histone acetyltransferase HAC-like 1;Os02g0137500;ortholog	HISTONE ACETYLTRANSFERASE (PTHR13808:SF1)	histone modifying enzyme(PC00261)	Oryza sativa
				UniProtKB=Q84SC7	OS08G0162400	Os08g0162400 protein;Os08g0162400;ortholog	OS08G0162400 PROTEIN (PTHR12313:SF95)	ubiquitin-protein ligase(PC00234)	Oryza sativa
				UniProtKB=Q0J7U6	OS08G0162100	Protein TOPLESS-RELATED PROTEIN 2;TPR2;ortholog	PROTEIN TOPLESS-RELATED PROTEIN 2 (PTHR44083:SF5)		Oryza sativa
				UniProtKB=A0A0P0XC97	OS08G0162033	Os08g0162033 protein;Os08g0162033;ortholog	39S RIBOSOMAL PROTEIN L13, MITOCHONDRIAL (PTHR11545:SF2)	ribosomal protein(PC00202)	Oryza sativa
				UniProtKB=Q6YXZ7	OS02G0139200	Protein arginine N-methyltransferase 5;PRMT5;ortholog	PROTEIN ARGININE N-METHYLTRANSFERASE 5 (PTHR10738:SF0)	protein modifying enzyme(PC00260)	Oryza sativa
				UniProtKB=Q84SC3	OS08G0162800	Acyl-CoA-binding domain-containing protein 1;ACBP1;ortholog	ACYL-COA BINDING PROTEIN 3, ISOFORM A-RELATED (PTHR23310:SF62)	transfer/carrier protein(PC00219)	Oryza sativa
				UniProtKB=A0A0P0VFH3	OS02G0178100	Os02g0178100 protein (Fragment);Os02g0178100;ortholog	ZINC FINGER PROTEIN CONSTANS-LIKE 5 (PTHR31319:SF61)		Oryza sativa
multicellular organismal process (GO:0032501)	1	0.005	0.01	UniProtKB=A0A0P0VFH3	OS02G0178100	Os02g0178100 protein (Fragment);Os02g0178100;ortholog	ZINC FINGER PROTEIN CONSTANS-LIKE 5 (PTHR31319:SF61)		Oryza sativa
reproduction (GO:0000003)	2	0.01	0.019	UniProtKB=Q7EY09	OS08G0163100	Os08g0163100 protein;Os08g0163100;ortholog	KINETOCHORE PROTEIN NUF2 (PTHR21650:SF2)	non-motor microtubule binding protein(PC00166)	Oryza sativa
				UniProtKB=A0A0P0VFH3	OS02G0178100	Os02g0178100 protein (Fragment);Os02g0178100;ortholog	ZINC FINGER PROTEIN CONSTANS-LIKE 5 (PTHR31319:SF61)		Oryza sativa
reproductive process (GO:0022414)	2	0.01	0.019	UniProtKB=Q7EY09	OS08G0163100	Os08g0163100 protein;Os08g0163100;ortholog	KINETOCHORE PROTEIN NUF2 (PTHR21650:SF2)	non-motor microtubule binding protein(PC00166)	Oryza sativa
				UniProtKB=A0A0P0VFH3	OS02G0178100	Os02g0178100 protein (Fragment);Os02g0178100;ortholog	ZINC FINGER PROTEIN CONSTANS-LIKE 5 (PTHR31319:SF61)		Oryza sativa
response to stimulus (GO:0050896)	9	0.043	0.087	UniProtKB=Q84S51	OS08G0163300	Os08g0163300 protein;Os08g0163300;ortholog	OS08G0163300 PROTEIN (PTHR14303:SF2)	DNA-directed DNA polymerase(PC00018)	Oryza sativa
				UniProtKB=Q6Z548	OS08G0414700	Trehalose 6-phosphate phosphatase;Os08g0414700;ortholog	ALPHA,ALPHA-TREHALOSE-PHOSPHATE SYNTHASE [UDP-FORMING] 9-RELATED (PTHR10788:SF14)		Oryza sativa
				UniProtKB=Q6ETM9	OS02G0178000	Non-specific serine/threonine protein kinase;Os02g0178000;ortholog	CBL-INTERACTING SERINE/THREONINE-PROTEIN KINASE 21-RELATED (PTHR24343:SF123)	non-receptor serine/threonine protein kinase(PC00167)	Oryza sativa
				UniProtKB=Q8GV28	OS02G0174200	Os02g0174200 protein;DPK3;ortholog	OS02G0174200 PROTEIN (PTHR23257:SF895)	non-receptor serine/threonine protein kinase(PC00167)	Oryza sativa
				UniProtKB=A0A0N7KPB6	OS08G0163200	Os08g0163200 protein (Fragment);Os08g0163200;ortholog	MOB KINASE ACTIVATOR-LIKE 1 (PTHR22599:SF8)	kinase activator(PC00138)	Oryza sativa
				UniProtKB=A0A0P0XFK3	OS08G0413000	Os08g0413000 protein;Os08g0413000;ortholog	OS08G0413000 PROTEIN (PTHR23077:SF193)	primary active transporter(PC00068)	Oryza sativa
				UniProtKB=Q6Z569	OS08G0412100	Os08g0412100 protein;Os08g0412100;ortholog	OS08G0387700 PROTEIN (PTHR23155:SF1137)	antimicrobial response protein(PC00051)	Oryza sativa
				UniProtKB=Q84SC7	OS08G0162400	Os08g0162400 protein;Os08g0162400;ortholog	OS08G0162400 PROTEIN (PTHR12313:SF95)	ubiquitin-protein ligase(PC00234)	Oryza sativa
				UniProtKB=A0A0P0VFH3	OS02G0178100	Os02g0178100 protein (Fragment);Os02g0178100;ortholog	ZINC FINGER PROTEIN CONSTANS-LIKE 5 (PTHR31319:SF61)		Oryza sativa
signaling (GO:0023052)	3	0.014	0.029	UniProtKB=Q6ETM9	OS02G0178000	Non-specific serine/threonine protein kinase;Os02g0178000;ortholog	CBL-INTERACTING SERINE/THREONINE-PROTEIN KINASE 21-RELATED (PTHR24343:SF123)	non-receptor serine/threonine protein kinase(PC00167)	Oryza sativa
				UniProtKB=Q8GV28	OS02G0174200	Os02g0174200 protein;DPK3;ortholog	OS02G0174200 PROTEIN (PTHR23257:SF895)	non-receptor serine/threonine protein kinase(PC00167)	Oryza sativa
				UniProtKB=A0A0N7KPB6	OS08G0163200	Os08g0163200 protein (Fragment);Os08g0163200;ortholog	MOB KINASE ACTIVATOR-LIKE 1 (PTHR22599:SF8)	kinase activator(PC00138)	Oryza sativa

## Sheet: Crownroot per tiller 2018
Table S8. GO enrichment analysis.
Catergories	Process hits	Percent of gene hit against total	Percent of gene hit against total	Gene ID	Mapped IDs	Ortholog	PANTHER Family/Subfamily	PANTHER Protein Class
biological process involved in interspecies interaction between organisms (GO:0044419)	3	0.028	0.097	UniProtKB=Q2R1U7	OS11G0592500	NB-ARC domain containing protein, expressed;LOC_Os11g38000;ortholog	OS11G0647000 PROTEIN (PTHR23155:SF1200)	antimicrobial response protein(PC00051)	Oryza sativa
				UniProtKB=Q2R1X5	OS11G0588400	NB-ARC domain containing protein, expressed;LOC_Os11g37740;ortholog	OS11G0657900 PROTEIN (PTHR23155:SF1116)	antimicrobial response protein(PC00051)	Oryza sativa
				UniProtKB=Q2R1W3	OS11G0590700	NB-ARC domain containing protein, expressed;LOC_Os11g37860;ortholog	OS11G0657900 PROTEIN (PTHR23155:SF1116)	antimicrobial response protein(PC00051)	Oryza sativa
biological regulation (GO:0065007)	2	0.019	0.065	UniProtKB=Q2R1U3	OS11G0592900	Expressed protein;LOC_Os11g38040;ortholog	EXPRESSED PROTEIN (PTHR43601:SF11)	oxidoreductase(PC00176)	Oryza sativa
				UniProtKB=Q5VRM2	OS06G0114600	Os06g0114600 protein;Os06g0114600;ortholog	PROTEIN SMG9 (PTHR14270:SF0)		Oryza sativa
cellular process (GO:0009987)	14	0.13	0.452	UniProtKB=Q2R1T0	OS11G0594200	Notchless, putative, expressed;LOC_Os11g38170;ortholog	NOTCHLESS PROTEIN HOMOLOG 1 (PTHR19848:SF0)		Oryza sativa
				UniProtKB=A0A0P0Y3X8	OS11G0593000	Os11g0593000 protein;Os11g0593000;ortholog	OS11G0593000 PROTEIN (PTHR31956:SF30)	phospholipase(PC00186)	Oryza sativa
				UniProtKB=Q5VRM0	OS06G0115300	Acyl-CoA-binding domain-containing protein 2;ACBP2;ortholog	ACYL-COA BINDING PROTEIN 3, ISOFORM A-RELATED (PTHR23310:SF62)	transfer/carrier protein(PC00219)	Oryza sativa
				UniProtKB=Q9LWT8	OS06G0113800	SKP1-like protein;Os06g0113800;ortholog	SKP1-LIKE PROTEIN 5 (PTHR11165:SF181)	ubiquitin-protein ligase(PC00234)	Oryza sativa
				UniProtKB=Q5VRL4	OS06G0116300	Os06g0116300 protein;Os06g0116300;ortholog	SYNTAXIN-16 (PTHR19957:SF83)	SNARE protein(PC00034)	Oryza sativa
				UniProtKB=Q2R1U3	OS11G0592900	Expressed protein;LOC_Os11g38040;ortholog	EXPRESSED PROTEIN (PTHR43601:SF11)	oxidoreductase(PC00176)	Oryza sativa
				UniProtKB=Q5VRM2	OS06G0114600	Os06g0114600 protein;Os06g0114600;ortholog	PROTEIN SMG9 (PTHR14270:SF0)		Oryza sativa
				UniProtKB=Q9LWT5	OS06G0114200	Os06g0114200 protein;Os06g0114200;ortholog	OS06G0114200 PROTEIN (PTHR11711:SF338)	G-protein(PC00020)	Oryza sativa
				UniProtKB=Q5VRK8	OS06G0116600	Os06g0116600 protein;Os06g0116600;ortholog	OS04G0602000 PROTEIN (PTHR31346:SF32)		Oryza sativa
				UniProtKB=Q5VRK6	OS06G0116800	Os06g0116800 protein;Os06g0116800;ortholog	CHAPERONE PROTEIN DNAJ GFA2, MITOCHONDRIAL (PTHR43096:SF52)	chaperone(PC00072)	Oryza sativa
				UniProtKB=Q9LWT6	OS06G0114000	Os06g0114000 protein;Os06g0114000;ortholog	OS06G0114000 PROTEIN (PTHR45633:SF25)		Oryza sativa
				UniProtKB=Q2R1U4	OS11G0592800	CDK5RAP1-like protein;Os11g0592800;ortholog	MITOCHONDRIAL TRNA METHYLTHIOTRANSFERASE CDK5RAP1 (PTHR43020:SF2)		Oryza sativa
				UniProtKB=Q9LHZ7	OS06G0111800	Cellulose synthase-like protein D2;CSLD2;ortholog	CELLULOSE SYNTHASE-LIKE PROTEIN D3 (PTHR13301:SF58)	DNA-binding transcription factor(PC00218)	Oryza sativa
				UniProtKB=A0A0P0WRJ9	OS06G0114650	Gluconokinase;Os06g0114650;ortholog	GLUCONOKINASE-RELATED (PTHR43442:SF3)	kinase(PC00137)	Oryza sativa
localization (GO:0051179)	2	0.019	0.065	UniProtKB=Q5VRL4	OS06G0116300	Os06g0116300 protein;Os06g0116300;ortholog	SYNTAXIN-16 (PTHR19957:SF83)	SNARE protein(PC00034)	Oryza sativa
				UniProtKB=Q9LWT5	OS06G0114200	Os06g0114200 protein;Os06g0114200;ortholog	OS06G0114200 PROTEIN (PTHR11711:SF338)	G-protein(PC00020)	Oryza sativa
metabolic process (GO:0008152)	7	0.065	0.226	UniProtKB=A0A0P0Y3X8	OS11G0593000	Os11g0593000 protein;Os11g0593000;ortholog	OS11G0593000 PROTEIN (PTHR31956:SF30)	phospholipase(PC00186)	Oryza sativa
				UniProtKB=Q5VRM0	OS06G0115300	Acyl-CoA-binding domain-containing protein 2;ACBP2;ortholog	ACYL-COA BINDING PROTEIN 3, ISOFORM A-RELATED (PTHR23310:SF62)	transfer/carrier protein(PC00219)	Oryza sativa
				UniProtKB=Q9LWT8	OS06G0113800	SKP1-like protein;Os06g0113800;ortholog	SKP1-LIKE PROTEIN 5 (PTHR11165:SF181)	ubiquitin-protein ligase(PC00234)	Oryza sativa
				UniProtKB=Q5VRM2	OS06G0114600	Os06g0114600 protein;Os06g0114600;ortholog	PROTEIN SMG9 (PTHR14270:SF0)		Oryza sativa
				UniProtKB=Q5VRK8	OS06G0116600	Os06g0116600 protein;Os06g0116600;ortholog	OS04G0602000 PROTEIN (PTHR31346:SF32)		Oryza sativa
				UniProtKB=Q2R1U4	OS11G0592800	CDK5RAP1-like protein;Os11g0592800;ortholog	MITOCHONDRIAL TRNA METHYLTHIOTRANSFERASE CDK5RAP1 (PTHR43020:SF2)		Oryza sativa
				UniProtKB=A0A0P0WRJ9	OS06G0114650	Gluconokinase;Os06g0114650;ortholog	GLUCONOKINASE-RELATED (PTHR43442:SF3)	kinase(PC00137)	Oryza sativa
response to stimulus (GO:0050896)	3	0.028	0.097	UniProtKB=Q2R1U7	OS11G0592500	NB-ARC domain containing protein, expressed;LOC_Os11g38000;ortholog	OS11G0647000 PROTEIN (PTHR23155:SF1200)	antimicrobial response protein(PC00051)	Oryza sativa
				UniProtKB=Q2R1X5	OS11G0588400	NB-ARC domain containing protein, expressed;LOC_Os11g37740;ortholog	OS11G0657900 PROTEIN (PTHR23155:SF1116)	antimicrobial response protein(PC00051)	Oryza sativa
				UniProtKB=Q2R1W3	OS11G0590700	NB-ARC domain containing protein, expressed;LOC_Os11g37860;ortholog	OS11G0657900 PROTEIN (PTHR23155:SF1116)	antimicrobial response protein(PC00051)	Oryza sativa

## Sheet: MedMXLDiam2016
Table S8. GO enrichment analysis.
Catergories	Process hits	Percent of gene hit against total	Percent of gene hit against total	Gene ID	Mapped IDs	Ortholog	PANTHER Family/Subfamily	PANTHER Protein Class
biological process involved in interspecies interaction between organisms (GO:0044419)	1	0.014	0.031	ORYSJ|EnsemblGenome=Os12g0270300|UniProtKB=Q2QU88	OS12G0270300	NB-ARC domain containing protein, expressed;LOC_Os12g17090;ortholog	NB-ARC DOMAIN CONTAINING PROTEIN, EXPRESSED (PTHR23155:SF1089)	antimicrobial response protein(PC00051)	Oryza sativa
biological regulation (GO:0065007)	1	0.014	0.031	ORYSJ|EnsemblGenome=Os06g0496400|UniProtKB=Q651K2	OS06G0496400	Os06g0496400 protein;Os06g0496400;ortholog	OS06G0496400 PROTEIN (PTHR16223:SF100)	basic helix-loop-helix transcription factor(PC00055)	Oryza sativa
cellular process (GO:0009987)	13	0.186	0.406	ORYSJ|EnsemblGenome=Os07g0230500|UniProtKB=A0A0N7KN59	OS07G0230500	Structure-specific endonuclease subunit SLX1 homolog;Os07g0230500;ortholog	STRUCTURE-SPECIFIC ENDONUCLEASE SUBUNIT SLX1 (PTHR20208:SF10)	endodeoxyribonuclease(PC00093)	Oryza sativa
				ORYSJ|EnsemblGenome=Os12g0270900|UniProtKB=Q2QU81	OS12G0270900	Sulfotransferase;LOC_Os12g17160;ortholog	SULFOTRANSFERASE SSU-1 (PTHR11783:SF100)	transferase(PC00220)	Oryza sativa
				ORYSJ|EnsemblGenome=Os12g0271700|UniProtKB=Q0INZ4	OS12G0271700	Probable solanesyl-diphosphate synthase 3, chloroplastic;SPS3;ortholog	ALL TRANS-POLYPRENYL-DIPHOSPHATE SYNTHASE PDSS1 (PTHR12001:SF69)		Oryza sativa
				ORYSJ|EnsemblGenome=Os06g0496400|UniProtKB=Q651K2	OS06G0496400	Os06g0496400 protein;Os06g0496400;ortholog	OS06G0496400 PROTEIN (PTHR16223:SF100)	basic helix-loop-helix transcription factor(PC00055)	Oryza sativa
				ORYSJ|EnsemblGenome=Os12g0270100|UniProtKB=Q2QU90	OS12G0270100	Putative heme chaperone;LOC_Os12g17070;ortholog	HEME CHAPERONE-RELATED (PTHR13932:SF5)	oxidase(PC00175)	Oryza sativa
				ORYSJ|EnsemblGenome=Os07g0236800|UniProtKB=Q8H430	OS07G0236800	Os07g0236800 protein;Os07g0236800;ortholog	OS07G0236800 PROTEIN (PTHR10476:SF12)	membrane traffic protein(PC00150)	Oryza sativa
				ORYSJ|EnsemblGenome=Os07g0237100|UniProtKB=A0A0P0X3W0	OS07G0237100	Os07g0237100 protein (Fragment);Os07g0237100;ortholog	THO COMPLEX SUBUNIT 4B (PTHR19965:SF26)	RNA metabolism protein(PC00031)	Oryza sativa
				ORYSJ|EnsemblGenome=Os06g0493600|UniProtKB=Q651J5	OS06G0493600	Phosphate transporter PHO1-3;PHO1-3;ortholog	PHOSPHATE TRANSPORTER PHO1 HOMOLOG 1 (PTHR10783:SF35)	secondary carrier transporter(PC00258)	Oryza sativa
				ORYSJ|EnsemblGenome=Os12g0267900|UniProtKB=Q2QUC7	OS12G0267900	Os12g0267900 protein;LOC_Os12g16690;ortholog	RING-TYPE DOMAIN-CONTAINING PROTEIN (PTHR23328:SF0)		Oryza sativa
				ORYSJ|EnsemblGenome=Os07g0231400|UniProtKB=A0A0P0X466	OS07G0231400	Os07g0231400 protein (Fragment);Os07g0231400;ortholog	AA_TRANS DOMAIN-CONTAINING PROTEIN (PTHR22950:SF349)	amino acid transporter(PC00046)	Oryza sativa
				ORYSJ|EnsemblGenome=Os06g0496000|UniProtKB=Q651K5	OS06G0496000	Os06g0496000 protein;Os06g0496000;ortholog	TRAILER HITCH, ISOFORM H (PTHR13586:SF0)	RNA metabolism protein(PC00031)	Oryza sativa
				ORYSJ|EnsemblGenome=Os07g0232800|UniProtKB=A3BI11	OS07G0232800	Zinc transporter 8;ZIP8;ortholog	ZINC TRANSPORTER 5 (PTHR11040:SF35)	secondary carrier transporter(PC00258)	Oryza sativa
				ORYSJ|EnsemblGenome=Os06g0495700|UniProtKB=A0A0P0WXA2	OS06G0495700	Os06g0495700 protein;Os06g0495700;ortholog	ZINC FINGER CCHC DOMAIN-CONTAINING PROTEIN 8 (PTHR13316:SF0)	RNA metabolism protein(PC00031)	Oryza sativa
localization (GO:0051179)	5	0.071	0.156	ORYSJ|EnsemblGenome=Os07g0236800|UniProtKB=Q8H430	OS07G0236800	Os07g0236800 protein;Os07g0236800;ortholog	OS07G0236800 PROTEIN (PTHR10476:SF12)	membrane traffic protein(PC00150)	Oryza sativa
				ORYSJ|EnsemblGenome=Os07g0237100|UniProtKB=A0A0P0X3W0	OS07G0237100	Os07g0237100 protein (Fragment);Os07g0237100;ortholog	THO COMPLEX SUBUNIT 4B (PTHR19965:SF26)	RNA metabolism protein(PC00031)	Oryza sativa
				ORYSJ|EnsemblGenome=Os06g0493600|UniProtKB=Q651J5	OS06G0493600	Phosphate transporter PHO1-3;PHO1-3;ortholog	PHOSPHATE TRANSPORTER PHO1 HOMOLOG 1 (PTHR10783:SF35)	secondary carrier transporter(PC00258)	Oryza sativa
				ORYSJ|EnsemblGenome=Os07g0231400|UniProtKB=A0A0P0X466	OS07G0231400	Os07g0231400 protein (Fragment);Os07g0231400;ortholog	AA_TRANS DOMAIN-CONTAINING PROTEIN (PTHR22950:SF349)	amino acid transporter(PC00046)	Oryza sativa
				ORYSJ|EnsemblGenome=Os07g0232800|UniProtKB=A3BI11	OS07G0232800	Zinc transporter 8;ZIP8;ortholog	ZINC TRANSPORTER 5 (PTHR11040:SF35)	secondary carrier transporter(PC00258)	Oryza sativa
metabolic process (GO:0008152)	8	0.114	0.25	ORYSJ|EnsemblGenome=Os07g0230500|UniProtKB=A0A0N7KN59	OS07G0230500	Structure-specific endonuclease subunit SLX1 homolog;Os07g0230500;ortholog	STRUCTURE-SPECIFIC ENDONUCLEASE SUBUNIT SLX1 (PTHR20208:SF10)	endodeoxyribonuclease(PC00093)	Oryza sativa
				ORYSJ|EnsemblGenome=Os12g0270900|UniProtKB=Q2QU81	OS12G0270900	Sulfotransferase;LOC_Os12g17160;ortholog	SULFOTRANSFERASE SSU-1 (PTHR11783:SF100)	transferase(PC00220)	Oryza sativa
				ORYSJ|EnsemblGenome=Os12g0271700|UniProtKB=Q0INZ4	OS12G0271700	Probable solanesyl-diphosphate synthase 3, chloroplastic;SPS3;ortholog	ALL TRANS-POLYPRENYL-DIPHOSPHATE SYNTHASE PDSS1 (PTHR12001:SF69)		Oryza sativa
				ORYSJ|EnsemblGenome=Os06g0496400|UniProtKB=Q651K2	OS06G0496400	Os06g0496400 protein;Os06g0496400;ortholog	OS06G0496400 PROTEIN (PTHR16223:SF100)	basic helix-loop-helix transcription factor(PC00055)	Oryza sativa
				ORYSJ|EnsemblGenome=Os12g0270100|UniProtKB=Q2QU90	OS12G0270100	Putative heme chaperone;LOC_Os12g17070;ortholog	HEME CHAPERONE-RELATED (PTHR13932:SF5)	oxidase(PC00175)	Oryza sativa
				ORYSJ|EnsemblGenome=Os07g0237100|UniProtKB=A0A0P0X3W0	OS07G0237100	Os07g0237100 protein (Fragment);Os07g0237100;ortholog	THO COMPLEX SUBUNIT 4B (PTHR19965:SF26)	RNA metabolism protein(PC00031)	Oryza sativa
				ORYSJ|EnsemblGenome=Os12g0267900|UniProtKB=Q2QUC7	OS12G0267900	Os12g0267900 protein;LOC_Os12g16690;ortholog	RING-TYPE DOMAIN-CONTAINING PROTEIN (PTHR23328:SF0)		Oryza sativa
				ORYSJ|EnsemblGenome=Os06g0495700|UniProtKB=A0A0P0WXA2	OS06G0495700	Os06g0495700 protein;Os06g0495700;ortholog	ZINC FINGER CCHC DOMAIN-CONTAINING PROTEIN 8 (PTHR13316:SF0)	RNA metabolism protein(PC00031)	Oryza sativa
response to stimulus (GO:0050896)	4	0.057	0.125	ORYSJ|EnsemblGenome=Os07g0230500|UniProtKB=A0A0N7KN59	OS07G0230500	Structure-specific endonuclease subunit SLX1 homolog;Os07g0230500;ortholog	STRUCTURE-SPECIFIC ENDONUCLEASE SUBUNIT SLX1 (PTHR20208:SF10)	endodeoxyribonuclease(PC00093)	Oryza sativa
				ORYSJ|EnsemblGenome=Os06g0493600|UniProtKB=Q651J5	OS06G0493600	Phosphate transporter PHO1-3;PHO1-3;ortholog	PHOSPHATE TRANSPORTER PHO1 HOMOLOG 1 (PTHR10783:SF35)	secondary carrier transporter(PC00258)	Oryza sativa
				ORYSJ|EnsemblGenome=Os12g0267900|UniProtKB=Q2QUC7	OS12G0267900	Os12g0267900 protein;LOC_Os12g16690;ortholog	RING-TYPE DOMAIN-CONTAINING PROTEIN (PTHR23328:SF0)		Oryza sativa
				ORYSJ|EnsemblGenome=Os12g0270300|UniProtKB=Q2QU88	OS12G0270300	NB-ARC domain containing protein, expressed;LOC_Os12g17090;ortholog	NB-ARC DOMAIN CONTAINING PROTEIN, EXPRESSED (PTHR23155:SF1089)	antimicrobial response protein(PC00051)	Oryza sativa

## Sheet: MedMXLDiam2018
Table S8. GO enrichment analysis.
Catergories	Process hits	Percent of gene hit against total	Percent of gene hit against total	Gene ID	Mapped IDs	Ortholog	PANTHER Family/Subfamily	PANTHER Protein Class
biological process involved in interspecies interaction between organisms (GO:0044419)	4	0.015	0.036	ORYSJ|EnsemblGenome=Os03g0599000|UniProtKB=C7J081	OS03G0599000	Os03g0599000 protein;Os03g0599000;ortholog	OS07G0521800 PROTEIN (PTHR23155:SF1196)	antimicrobial response protein(PC00051)	Oryza sativa
				ORYSJ|EnsemblGenome=Os03g0599400|UniProtKB=Q0DQG0	OS03G0599400	Os03g0599400 protein (Fragment);Os03g0599400;ortholog	OS05G0585200 PROTEIN (PTHR23155:SF950)	antimicrobial response protein(PC00051)	Oryza sativa
				ORYSJ|EnsemblGenome=Os08g0190300|UniProtKB=A0A0P0XCM1	OS08G0190300	Os08g0190300 protein;Os08g0190300;ortholog	OS11G0492300 PROTEIN (PTHR23155:SF1188)	antimicrobial response protein(PC00051)	Oryza sativa
				ORYSJ|EnsemblGenome=Os06g0251100|UniProtKB=A0A0P0WVA3	OS06G0251100	Os06g0251100 protein;Os06g0251100;ortholog	OS06G0251100 PROTEIN (PTHR33199:SF7)		Oryza sativa
biological regulation (GO:0065007)	12	0.044	0.107	ORYSJ|EnsemblGenome=Os12g0638600|UniProtKB=Q2QLK7	OS12G0638600	Mediator of RNA polymerase II transcription subunit 17;MED17;ortholog	MEDIATOR OF RNA POLYMERASE II TRANSCRIPTION SUBUNIT 17 (PTHR13114:SF7)	general transcription factor(PC00259)	Oryza sativa
				ORYSJ|EnsemblGenome=Os03g0832300|UniProtKB=Q7Y139	OS03G0832300	Huntingtin interacting protein K, putative, expressed;LOC_Os03g61680;ortholog	HUNTINGTIN-INTERACTING PROTEIN K (PTHR31184:SF2)		Oryza sativa
				ORYSJ|EnsemblGenome=Os12g0636200|UniProtKB=Q2QLM6	OS12G0636200	Associated with HOX family protein, expressed;LOC_Os12g43950;ortholog	BEL1-LIKE HOMEODOMAIN PROTEIN 6 (PTHR11850:SF57)	homeodomain transcription factor(PC00119)	Oryza sativa
				ORYSJ|EnsemblGenome=Os12g0638700|UniProtKB=Q8L6I1	OS12G0638700	Plasma membrane ATPase;a3;ortholog	ATPASE 11, PLASMA MEMBRANE-TYPE-RELATED (PTHR42861:SF58)	primary active transporter(PC00068)	Oryza sativa
				ORYSJ|EnsemblGenome=Os03g0610900|UniProtKB=Q75H77	OS03G0610900	Serine/threonine-protein kinase SAPK10;SAPK10;ortholog	SERINE/THREONINE-PROTEIN KINASE SRK2I (PTHR24343:SF509)	non-receptor serine/threonine protein kinase(PC00167)	Oryza sativa
				ORYSJ|EnsemblGenome=Os03g0831100|UniProtKB=Q850Z4	OS03G0831100	Expressed protein;LOC_Os03g61560;ortholog	PUMILIO HOMOLOG 3 (PTHR13389:SF0)		Oryza sativa
				ORYSJ|EnsemblGenome=Os12g0634500|UniProtKB=Q2QLP2	OS12G0634500	BZIP transcription factor family protein, expressed;LOC_Os12g43790;ortholog	BZIP TRANSCRIPTION FACTOR FAMILY PROTEIN (PTHR45764:SF7)	DNA-binding transcription factor(PC00218)	Oryza sativa
				ORYSJ|EnsemblGenome=Os03g0611700|UniProtKB=Q10GV8	OS03G0611700	Os03g0611700 protein;LOC_Os03g41530;ortholog	PROTEIN OSB1, MITOCHONDRIAL (PTHR10302:SF18)	DNA metabolism protein(PC00009)	Oryza sativa
				ORYSJ|EnsemblGenome=Os03g0830600|UniProtKB=Q850Z0	OS03G0830600	Os03g0830600 protein;LOC_Os03g61510;ortholog	OS03G0830600 PROTEIN (PTHR31080:SF69)		Oryza sativa
				ORYSJ|EnsemblGenome=Os06g0252300|UniProtKB=A0A0P0WV74	OS06G0252300	Os06g0252300 protein (Fragment);Os06g0252300;ortholog	TRANSCRIPTIONAL REPRESSOR NF-X1 (PTHR12360:SF12)	zinc finger transcription factor(PC00244)	Oryza sativa
				ORYSJ|EnsemblGenome=Os03g0609500|UniProtKB=Q75HN5	OS03G0609500	LOB domain protein 40, putative, expressed;LOC_Os03g41330;ortholog	DOMAIN PROTEIN 40, PUTATIVE, EXPRESSED-RELATED (PTHR31304:SF2)		Oryza sativa
				ORYSJ|EnsemblGenome=Os03g0834466|UniProtKB=A0A0P0W5T9	OS03G0834466	Os03g0834466 protein;Os03g0834466;ortholog	MADS-BOX TRANSCRIPTION FACTOR 21 (PTHR11945:SF800)	MADS box transcription factor(PC00250)	Oryza sativa
cellular process (GO:0009987)	42	0.154	0.375	ORYSJ|EnsemblGenome=Os12g0638600|UniProtKB=Q2QLK7	OS12G0638600	Mediator of RNA polymerase II transcription subunit 17;MED17;ortholog	MEDIATOR OF RNA POLYMERASE II TRANSCRIPTION SUBUNIT 17 (PTHR13114:SF7)	general transcription factor(PC00259)	Oryza sativa
				ORYSJ|EnsemblGenome=Os03g0831800|UniProtKB=Q851A2	OS03G0831800	Os03g0831800 protein;LOC_Os03g61630;ortholog	OS03G0831800 PROTEIN (PTHR11024:SF9)	transporter(PC00227)	Oryza sativa
				ORYSJ|EnsemblGenome=Os03g0832300|UniProtKB=Q7Y139	OS03G0832300	Huntingtin interacting protein K, putative, expressed;LOC_Os03g61680;ortholog	HUNTINGTIN-INTERACTING PROTEIN K (PTHR31184:SF2)		Oryza sativa
				ORYSJ|Gene_OrderedLocusName=LOC_Os08g09200|UniProtKB=Q6YZX6	OS08G0191100	Putative aconitate hydratase, cytoplasmic;Os08g0191100;ortholog	CITRATE HYDRO-LYASE (PTHR11670:SF54)	RNA metabolism protein(PC00031)	Oryza sativa
				ORYSJ|EnsemblGenome=Os03g0839900|UniProtKB=Q6AVR9	OS03G0839900	Os03g0839900 protein;LOC_Os03g62340;ortholog	OS03G0839900 PROTEIN (PTHR27001:SF155)		Oryza sativa
				ORYSJ|EnsemblGenome=Os12g0636200|UniProtKB=Q2QLM6	OS12G0636200	Associated with HOX family protein, expressed;LOC_Os12g43950;ortholog	BEL1-LIKE HOMEODOMAIN PROTEIN 6 (PTHR11850:SF57)	homeodomain transcription factor(PC00119)	Oryza sativa
				ORYSJ|EnsemblGenome=Os08g0191600|UniProtKB=Q6Z1D5	OS08G0191600	Autophagy-related protein 8C;ATG8C;ortholog	AUTOPHAGY-RELATED PROTEIN 8C (PTHR10969:SF90)	non-motor microtubule binding protein(PC00166)	Oryza sativa
				ORYSJ|EnsemblGenome=Os03g0609200|UniProtKB=A0A0P0W0R9	OS03G0609200	Os03g0609200 protein (Fragment);Os03g0609200;ortholog	DNA-DIRECTED RNA POLYMERASE III SUBUNIT RPC8 (PTHR12709:SF1)	DNA-directed RNA polymerase(PC00019)	Oryza sativa
				ORYSJ|EnsemblGenome=Os03g0839100|UniProtKB=Q0DLY4	OS03G0839100	Os03g0839100 protein (Fragment);Os03g0839100;ortholog	UBIQUINONE BIOSYNTHESIS MONOOXYGENASE COQ6, MITOCHONDRIAL (PTHR43876:SF7)	oxygenase(PC00177)	Oryza sativa
				ORYSJ|EnsemblGenome=Os03g0602600|UniProtKB=Q6AVL0	OS03G0602600	Os03g0602600 protein;Os03g0602600;ortholog	FRUCTOKINASE-LIKE 2, CHLOROPLASTIC (PTHR43085:SF2)	carbohydrate kinase(PC00065)	Oryza sativa
				ORYSJ|EnsemblGenome=Os06g0257200|UniProtKB=A0A0P0WV37	OS06G0257200	Os06g0257200 protein;Os06g0257200;ortholog	SIGNAL RECOGNITION PARTICLE 9 KDA PROTEIN (PTHR12834:SF12)	RNA metabolism protein(PC00031)	Oryza sativa
				ORYSJ|EnsemblGenome=Os08g0192400|UniProtKB=A0A0N7KPE4	OS08G0192400	Os08g0192400 protein;Os08g0192400;ortholog	VACUOLAR PROTEIN SORTING-ASSOCIATED PROTEIN 72 HOMOLOG (PTHR13275:SF4)	DNA-binding transcription factor(PC00218)	Oryza sativa
				ORYSJ|EnsemblGenome=Os08g0191700|UniProtKB=Q948T6	OS08G0191700	Lactoylglutathione lyase;GLYI-11;ortholog	LACTOYLGLUTATHIONE LYASE GLX1 (PTHR46036:SF2)	lyase(PC00144)	Oryza sativa
				ORYSJ|EnsemblGenome=Os12g0640600|UniProtKB=A0A0P0YD24	OS12G0640600	Os12g0640600 protein;Os12g0640600;ortholog	CAROTENOID 9,10(9',10')-CLEAVAGE DIOXYGENASE 1 (PTHR10543:SF89)	oxygenase(PC00177)	Oryza sativa
				ORYSJ|EnsemblGenome=Os03g0599800|UniProtKB=Q8H8T0	OS03G0599800	UDP-arabinopyranose mutase 1;UAM1;ortholog	UDP-ARABINOPYRANOSE MUTASE 1 (PTHR31682:SF46)	mutase(PC00160)	Oryza sativa
				ORYSJ|EnsemblGenome=Os12g0634800|UniProtKB=Q2QLN8	OS12G0634800	Expressed protein;LOC_Os12g43830;ortholog	WD REPEAT-CONTAINING PROTEIN 43 (PTHR44267:SF1)		Oryza sativa
				ORYSJ|EnsemblGenome=Os03g0831500|UniProtKB=Q850Z8	OS03G0831500	AIR synthase;LOC_Os03g61600;ortholog	TRIFUNCTIONAL PURINE BIOSYNTHETIC PROTEIN ADENOSINE-3 (PTHR10520:SF12)		Oryza sativa
				ORYSJ|EnsemblGenome=Os06g0253100|UniProtKB=Q652V8	OS06G0253100	16.0 kDa heat shock protein, peroxisomal;HSP16.0;ortholog	15.7 KDA HEAT SHOCK PROTEIN, PEROXISOMAL (PTHR11527:SF142)	chaperone(PC00072)	Oryza sativa
				ORYSJ|EnsemblGenome=Os03g0835100|UniProtKB=Q75LI9	OS03G0835100	AIG1 family protein, expressed;LOC_Os03g61890;ortholog	AIG1 FAMILY PROTEIN, EXPRESSED (PTHR10903:SF64)	small GTPase(PC00208)	Oryza sativa
				ORYSJ|EnsemblGenome=Os03g0833700|UniProtKB=Q75LH9	OS03G0833700	Os03g0833700 protein;LOC_Os03g61790;ortholog	RNA 3'-TERMINAL PHOSPHATE CYCLASE-LIKE PROTEIN (PTHR11096:SF1)	RNA metabolism protein(PC00031)	Oryza sativa
				ORYSJ|EnsemblGenome=Os12g0638700|UniProtKB=Q8L6I1	OS12G0638700	Plasma membrane ATPase;a3;ortholog	ATPASE 11, PLASMA MEMBRANE-TYPE-RELATED (PTHR42861:SF58)	primary active transporter(PC00068)	Oryza sativa
				ORYSJ|EnsemblGenome=Os03g0612600|UniProtKB=A0A0P0W059	OS03G0612600	Os03g0612600 protein (Fragment);Os03g0612600;ortholog	RIBOSOMAL PROTEIN L25/GLN-TRNA SYNTHETASE, ANTI-CODON-BINDING DOMAIN-CONTAINING PROTEIN (PTHR33284:SF2)	ribosomal protein(PC00202)	Oryza sativa
				ORYSJ|EnsemblGenome=Os08g0190800|UniProtKB=Q6YZ89	OS08G0190800	Cysteine-rich PDZ-binding protein;Os08g0190800;ortholog	CYSTEINE-RICH PDZ-BINDING PROTEIN (PTHR11805:SF1)		Oryza sativa
				ORYSJ|EnsemblGenome=Os12g0636800|UniProtKB=Q2QLM1	OS12G0636800	Os12g0636800 protein;LOC_Os12g44000;ortholog	OS12G0636800 PROTEIN (PTHR24068:SF424)	ubiquitin-protein ligase(PC00234)	Oryza sativa
				ORYSJ|EnsemblGenome=Os12g0637900|UniProtKB=Q2QLL3	OS12G0637900	CHCH domain containing protein, expressed;LOC_Os12g44080;ortholog	CHCH DOMAIN CONTAINING PROTEIN, EXPRESSED (PTHR13523:SF17)		Oryza sativa
				ORYSJ|EnsemblGenome=Os03g0831900|UniProtKB=Q851A3	OS03G0831900	Expressed protein;LOC_Os03g61640;ortholog	ZINC FINGER MATRIN-TYPE PROTEIN 2 (PTHR45986:SF1)	RNA processing factor(PC00147)	Oryza sativa
				ORYSJ|EnsemblGenome=Os03g0610900|UniProtKB=Q75H77	OS03G0610900	Serine/threonine-protein kinase SAPK10;SAPK10;ortholog	SERINE/THREONINE-PROTEIN KINASE SRK2I (PTHR24343:SF509)	non-receptor serine/threonine protein kinase(PC00167)	Oryza sativa
				ORYSJ|EnsemblGenome=Os03g0831100|UniProtKB=Q850Z4	OS03G0831100	Expressed protein;LOC_Os03g61560;ortholog	PUMILIO HOMOLOG 3 (PTHR13389:SF0)		Oryza sativa
				ORYSJ|EnsemblGenome=Os06g0256200|UniProtKB=Q652G7	OS06G0256200	Os06g0256200 protein;Os06g0256200;ortholog	THO COMPLEX SUBUNIT 4D (PTHR19965:SF33)	RNA metabolism protein(PC00031)	Oryza sativa
				ORYSJ|EnsemblGenome=Os12g0634500|UniProtKB=Q2QLP2	OS12G0634500	BZIP transcription factor family protein, expressed;LOC_Os12g43790;ortholog	BZIP TRANSCRIPTION FACTOR FAMILY PROTEIN (PTHR45764:SF7)	DNA-binding transcription factor(PC00218)	Oryza sativa
immune system process (GO:0002376)	1	0.004	0.009	ORYSJ|EnsemblGenome=Os06g0251100|UniProtKB=A0A0P0WVA3	OS06G0251100	Os06g0251100 protein;Os06g0251100;ortholog	OS06G0251100 PROTEIN (PTHR33199:SF7)		Oryza sativa
localization (GO:0051179)	6	0.022	0.054	ORYSJ|EnsemblGenome=Os03g0831800|UniProtKB=Q851A2	OS03G0831800	Os03g0831800 protein;LOC_Os03g61630;ortholog	OS03G0831800 PROTEIN (PTHR11024:SF9)	transporter(PC00227)	Oryza sativa
				ORYSJ|EnsemblGenome=Os06g0257200|UniProtKB=A0A0P0WV37	OS06G0257200	Os06g0257200 protein;Os06g0257200;ortholog	SIGNAL RECOGNITION PARTICLE 9 KDA PROTEIN (PTHR12834:SF12)	RNA metabolism protein(PC00031)	Oryza sativa
				ORYSJ|EnsemblGenome=Os03g0835100|UniProtKB=Q75LI9	OS03G0835100	AIG1 family protein, expressed;LOC_Os03g61890;ortholog	AIG1 FAMILY PROTEIN, EXPRESSED (PTHR10903:SF64)	small GTPase(PC00208)	Oryza sativa
				ORYSJ|EnsemblGenome=Os12g0638700|UniProtKB=Q8L6I1	OS12G0638700	Plasma membrane ATPase;a3;ortholog	ATPASE 11, PLASMA MEMBRANE-TYPE-RELATED (PTHR42861:SF58)	primary active transporter(PC00068)	Oryza sativa
				ORYSJ|EnsemblGenome=Os06g0256200|UniProtKB=Q652G7	OS06G0256200	Os06g0256200 protein;Os06g0256200;ortholog	THO COMPLEX SUBUNIT 4D (PTHR19965:SF33)	RNA metabolism protein(PC00031)	Oryza sativa
				ORYSJ|EnsemblGenome=Os03g0838400|UniProtKB=Q851M9	OS03G0838400	Ammonium transporter 3 member 2;AMT3-2;ortholog	AMMONIUM TRANSPORTER 3 MEMBER 2 (PTHR43029:SF2)	transporter(PC00227)	Oryza sativa
metabolic process (GO:0008152)	37	0.136	0.33	ORYSJ|EnsemblGenome=Os12g0638600|UniProtKB=Q2QLK7	OS12G0638600	Mediator of RNA polymerase II transcription subunit 17;MED17;ortholog	MEDIATOR OF RNA POLYMERASE II TRANSCRIPTION SUBUNIT 17 (PTHR13114:SF7)	general transcription factor(PC00259)	Oryza sativa
				ORYSJ|EnsemblGenome=Os03g0832600|UniProtKB=Q7Y152	OS03G0832600	Galactokinase, putative, expressed;LOC_Os03g61710;ortholog	GALACTOKINASE-RELATED (PTHR10457:SF7)	carbohydrate kinase(PC00065)	Oryza sativa
				ORYSJ|Gene_OrderedLocusName=LOC_Os08g09200|UniProtKB=Q6YZX6	OS08G0191100	Putative aconitate hydratase, cytoplasmic;Os08g0191100;ortholog	CITRATE HYDRO-LYASE (PTHR11670:SF54)	RNA metabolism protein(PC00031)	Oryza sativa
				ORYSJ|EnsemblGenome=Os03g0839900|UniProtKB=Q6AVR9	OS03G0839900	Os03g0839900 protein;LOC_Os03g62340;ortholog	OS03G0839900 PROTEIN (PTHR27001:SF155)		Oryza sativa
				ORYSJ|EnsemblGenome=Os12g0636200|UniProtKB=Q2QLM6	OS12G0636200	Associated with HOX family protein, expressed;LOC_Os12g43950;ortholog	BEL1-LIKE HOMEODOMAIN PROTEIN 6 (PTHR11850:SF57)	homeodomain transcription factor(PC00119)	Oryza sativa
				ORYSJ|EnsemblGenome=Os03g0609200|UniProtKB=A0A0P0W0R9	OS03G0609200	Os03g0609200 protein (Fragment);Os03g0609200;ortholog	DNA-DIRECTED RNA POLYMERASE III SUBUNIT RPC8 (PTHR12709:SF1)	DNA-directed RNA polymerase(PC00019)	Oryza sativa
				ORYSJ|EnsemblGenome=Os03g0839100|UniProtKB=Q0DLY4	OS03G0839100	Os03g0839100 protein (Fragment);Os03g0839100;ortholog	UBIQUINONE BIOSYNTHESIS MONOOXYGENASE COQ6, MITOCHONDRIAL (PTHR43876:SF7)	oxygenase(PC00177)	Oryza sativa
				ORYSJ|EnsemblGenome=Os12g0633000|UniProtKB=A0A0P0YD07	OS12G0633000	Xylulose kinase;Os12g0633000;ortholog	XYLULOSE KINASE (PTHR10196:SF85)	carbohydrate kinase(PC00065)	Oryza sativa
				ORYSJ|EnsemblGenome=Os03g0602600|UniProtKB=Q6AVL0	OS03G0602600	Os03g0602600 protein;Os03g0602600;ortholog	FRUCTOKINASE-LIKE 2, CHLOROPLASTIC (PTHR43085:SF2)	carbohydrate kinase(PC00065)	Oryza sativa
				ORYSJ|EnsemblGenome=Os06g0257200|UniProtKB=A0A0P0WV37	OS06G0257200	Os06g0257200 protein;Os06g0257200;ortholog	SIGNAL RECOGNITION PARTICLE 9 KDA PROTEIN (PTHR12834:SF12)	RNA metabolism protein(PC00031)	Oryza sativa
				ORYSJ|EnsemblGenome=Os08g0191700|UniProtKB=Q948T6	OS08G0191700	Lactoylglutathione lyase;GLYI-11;ortholog	LACTOYLGLUTATHIONE LYASE GLX1 (PTHR46036:SF2)	lyase(PC00144)	Oryza sativa
				ORYSJ|EnsemblGenome=Os12g0640600|UniProtKB=A0A0P0YD24	OS12G0640600	Os12g0640600 protein;Os12g0640600;ortholog	CAROTENOID 9,10(9',10')-CLEAVAGE DIOXYGENASE 1 (PTHR10543:SF89)	oxygenase(PC00177)	Oryza sativa
				ORYSJ|EnsemblGenome=Os03g0599800|UniProtKB=Q8H8T0	OS03G0599800	UDP-arabinopyranose mutase 1;UAM1;ortholog	UDP-ARABINOPYRANOSE MUTASE 1 (PTHR31682:SF46)	mutase(PC00160)	Oryza sativa
				ORYSJ|EnsemblGenome=Os12g0634800|UniProtKB=Q2QLN8	OS12G0634800	Expressed protein;LOC_Os12g43830;ortholog	WD REPEAT-CONTAINING PROTEIN 43 (PTHR44267:SF1)		Oryza sativa
				ORYSJ|EnsemblGenome=Os03g0831500|UniProtKB=Q850Z8	OS03G0831500	AIR synthase;LOC_Os03g61600;ortholog	TRIFUNCTIONAL PURINE BIOSYNTHETIC PROTEIN ADENOSINE-3 (PTHR10520:SF12)		Oryza sativa
				ORYSJ|EnsemblGenome=Os03g0833700|UniProtKB=Q75LH9	OS03G0833700	Os03g0833700 protein;LOC_Os03g61790;ortholog	RNA 3'-TERMINAL PHOSPHATE CYCLASE-LIKE PROTEIN (PTHR11096:SF1)	RNA metabolism protein(PC00031)	Oryza sativa
				ORYSJ|EnsemblGenome=Os03g0612600|UniProtKB=A0A0P0W059	OS03G0612600	Os03g0612600 protein (Fragment);Os03g0612600;ortholog	RIBOSOMAL PROTEIN L25/GLN-TRNA SYNTHETASE, ANTI-CODON-BINDING DOMAIN-CONTAINING PROTEIN (PTHR33284:SF2)	ribosomal protein(PC00202)	Oryza sativa
				ORYSJ|EnsemblGenome=Os12g0636800|UniProtKB=Q2QLM1	OS12G0636800	Os12g0636800 protein;LOC_Os12g44000;ortholog	OS12G0636800 PROTEIN (PTHR24068:SF424)	ubiquitin-protein ligase(PC00234)	Oryza sativa
				ORYSJ|EnsemblGenome=Os03g0602300|UniProtKB=Q8GSQ1	OS03G0602300	Cytochrome P450 85A1;CYP85A1;ortholog	CYTOCHROME P450 85A1 (PTHR24286:SF169)	oxygenase(PC00177)	Oryza sativa
				ORYSJ|EnsemblGenome=Os03g0831900|UniProtKB=Q851A3	OS03G0831900	Expressed protein;LOC_Os03g61640;ortholog	ZINC FINGER MATRIN-TYPE PROTEIN 2 (PTHR45986:SF1)	RNA processing factor(PC00147)	Oryza sativa
				ORYSJ|EnsemblGenome=Os03g0610900|UniProtKB=Q75H77	OS03G0610900	Serine/threonine-protein kinase SAPK10;SAPK10;ortholog	SERINE/THREONINE-PROTEIN KINASE SRK2I (PTHR24343:SF509)	non-receptor serine/threonine protein kinase(PC00167)	Oryza sativa
				ORYSJ|EnsemblGenome=Os03g0831100|UniProtKB=Q850Z4	OS03G0831100	Expressed protein;LOC_Os03g61560;ortholog	PUMILIO HOMOLOG 3 (PTHR13389:SF0)		Oryza sativa
				ORYSJ|EnsemblGenome=Os06g0256200|UniProtKB=Q652G7	OS06G0256200	Os06g0256200 protein;Os06g0256200;ortholog	THO COMPLEX SUBUNIT 4D (PTHR19965:SF33)	RNA metabolism protein(PC00031)	Oryza sativa
				ORYSJ|EnsemblGenome=Os12g0634500|UniProtKB=Q2QLP2	OS12G0634500	BZIP transcription factor family protein, expressed;LOC_Os12g43790;ortholog	BZIP TRANSCRIPTION FACTOR FAMILY PROTEIN (PTHR45764:SF7)	DNA-binding transcription factor(PC00218)	Oryza sativa
				ORYSJ|EnsemblGenome=Os03g0611700|UniProtKB=Q10GV8	OS03G0611700	Os03g0611700 protein;LOC_Os03g41530;ortholog	PROTEIN OSB1, MITOCHONDRIAL (PTHR10302:SF18)	DNA metabolism protein(PC00009)	Oryza sativa
				ORYSJ|EnsemblGenome=Os12g0635700|UniProtKB=Q2QLN2	OS12G0635700	GNS1/SUR4 membrane family protein, putative, expressed;LOC_Os12g43890;ortholog	ELONGATION OF FATTY ACIDS PROTEIN 3-LIKE (PTHR11157:SF11)	acyltransferase(PC00042)	Oryza sativa
				ORYSJ|EnsemblGenome=Os03g0832800|UniProtKB=Q7Y144	OS03G0832800	Acyltransferase family protein, expressed;LOC_Os03g61720;ortholog	OS01G0329000 PROTEIN (PTHR15486:SF90)	scaffold/adaptor protein(PC00226)	Oryza sativa
				ORYSJ|EnsemblGenome=Os03g0832200|UniProtKB=Q7Y140	OS03G0832200	Calreticulin;LOC_Os03g61670;ortholog	CALRETICULIN (PTHR11073:SF53)	chaperone(PC00072)	Oryza sativa
				ORYSJ|EnsemblGenome=Os06g0252300|UniProtKB=A0A0P0WV74	OS06G0252300	Os06g0252300 protein (Fragment);Os06g0252300;ortholog	TRANSCRIPTIONAL REPRESSOR NF-X1 (PTHR12360:SF12)	zinc finger transcription factor(PC00244)	Oryza sativa
				ORYSJ|EnsemblGenome=Os03g0833900|UniProtKB=Q75LI1	OS03G0833900	Guanine deaminase, putative, expressed;LOC_Os03g61810;ortholog	DEAMINASE, PUTATIVE, EXPRESSED-RELATED (PTHR11079:SF186)	deaminase(PC00088)	Oryza sativa
response to stimulus (GO:0050896)	9	0.033	0.08	ORYSJ|EnsemblGenome=Os08g0191600|UniProtKB=Q6Z1D5	OS08G0191600	Autophagy-related protein 8C;ATG8C;ortholog	AUTOPHAGY-RELATED PROTEIN 8C (PTHR10969:SF90)	non-motor microtubule binding protein(PC00166)	Oryza sativa
				ORYSJ|EnsemblGenome=Os03g0599000|UniProtKB=C7J081	OS03G0599000	Os03g0599000 protein;Os03g0599000;ortholog	OS07G0521800 PROTEIN (PTHR23155:SF1196)	antimicrobial response protein(PC00051)	Oryza sativa
				ORYSJ|EnsemblGenome=Os03g0599400|UniProtKB=Q0DQG0	OS03G0599400	Os03g0599400 protein (Fragment);Os03g0599400;ortholog	OS05G0585200 PROTEIN (PTHR23155:SF950)	antimicrobial response protein(PC00051)	Oryza sativa
				ORYSJ|EnsemblGenome=Os06g0253100|UniProtKB=Q652V8	OS06G0253100	16.0 kDa heat shock protein, peroxisomal;HSP16.0;ortholog	15.7 KDA HEAT SHOCK PROTEIN, PEROXISOMAL (PTHR11527:SF142)	chaperone(PC00072)	Oryza sativa
				ORYSJ|EnsemblGenome=Os08g0190300|UniProtKB=A0A0P0XCM1	OS08G0190300	Os08g0190300 protein;Os08g0190300;ortholog	OS11G0492300 PROTEIN (PTHR23155:SF1188)	antimicrobial response protein(PC00051)	Oryza sativa
				ORYSJ|EnsemblGenome=Os03g0610900|UniProtKB=Q75H77	OS03G0610900	Serine/threonine-protein kinase SAPK10;SAPK10;ortholog	SERINE/THREONINE-PROTEIN KINASE SRK2I (PTHR24343:SF509)	non-receptor serine/threonine protein kinase(PC00167)	Oryza sativa
				ORYSJ|EnsemblGenome=Os03g0832200|UniProtKB=Q7Y140	OS03G0832200	Calreticulin;LOC_Os03g61670;ortholog	CALRETICULIN (PTHR11073:SF53)	chaperone(PC00072)	Oryza sativa
				ORYSJ|EnsemblGenome=Os12g0636000|UniProtKB=Q2QLM8	OS12G0636000	Os12g0636000 protein;LOC_Os12g43930;ortholog	OS12G0636000 PROTEIN (PTHR12313:SF87)	ubiquitin-protein ligase(PC00234)	Oryza sativa
				ORYSJ|EnsemblGenome=Os06g0251100|UniProtKB=A0A0P0WVA3	OS06G0251100	Os06g0251100 protein;Os06g0251100;ortholog	OS06G0251100 PROTEIN (PTHR33199:SF7)		Oryza sativa
signaling (GO:0023052)	1	0.004	0.009	ORYSJ|EnsemblGenome=Os03g0610900|UniProtKB=Q75H77	OS03G0610900	Serine/threonine-protein kinase SAPK10;SAPK10;ortholog	SERINE/THREONINE-PROTEIN KINASE SRK2I (PTHR24343:SF509)	non-receptor serine/threonine protein kinase(PC00167)	Oryza sativa

## Sheet: SteleDiam2016
Table S8. GO enrichment analysis.
Catergories	Process hits	Percent of gene hit against total	Percent of gene hit against total	Gene ID	Mapped IDs	Ortholog	PANTHER Family/Subfamily	PANTHER Protein Class
biological process involved in interspecies interaction between organisms (GO:0044419)	2	0.008	0.024	ORYSJ|EnsemblGenome=Os10g0543400|UniProtKB=A0A0P0XWU1	OS10G0543400	Chitinase (Fragment);Os10g0543400;ortholog	CHITINASE 8 (PTHR22595:SF171)		Oryza sativa
				ORYSJ|EnsemblGenome=Os10g0542900|UniProtKB=Q7XCK6	OS10G0542900	Chitinase 8;Cht8;ortholog	CHITINASE 8 (PTHR22595:SF171)		Oryza sativa
biological regulation (GO:0065007)	5	0.021	0.061	ORYSJ|EnsemblGenome=Os01g0186700|UniProtKB=Q5SNF8	OS01G0186700	Os01g0186700 protein;Os01g0186700;ortholog	OS01G0186700 PROTEIN (PTHR24356:SF408)	non-receptor serine/threonine protein kinase(PC00167)	Oryza sativa
				ORYSJ|EnsemblGenome=Os10g0542800|UniProtKB=Q336V9	OS10G0542800	Serine/threonine-protein kinase BSK1-2;BSK1-2;ortholog	SERINE/THREONINE-PROTEIN KINASE BSK1-2 (PTHR45863:SF16)	non-receptor serine/threonine protein kinase(PC00167)	Oryza sativa
				ORYSJ|EnsemblGenome=Os10g0544200|UniProtKB=Q336V8	OS10G0544200	Basic helix-loop-helix protein 004;BHLH004;ortholog	TRANSCRIPTION FACTOR BHLH61-RELATED (PTHR31945:SF15)	DNA-binding transcription factor(PC00218)	Oryza sativa
				ORYSJ|EnsemblGenome=Os10g0539600|UniProtKB=P53682	OS10G0539600	Calcium-dependent protein kinase 23;CPK23;ortholog	CALCIUM-DEPENDENT PROTEIN KINASE 23 (PTHR24349:SF333)	non-receptor serine/threonine protein kinase(PC00167)	Oryza sativa
				ORYSJ|EnsemblGenome=Os01g0183400|UniProtKB=Q5VRY6	OS01G0183400	Os01g0183400 protein;Os01g0183400;ortholog	CHROMATIN ACCESSIBILITY COMPLEX PROTEIN 1 (PTHR10252:SF54)	DNA-binding transcription factor(PC00218)	Oryza sativa
cellular process (GO:0009987)	35	0.146	0.427	ORYSJ|EnsemblGenome=Os06g0308000|UniProtKB=Q5Z4M6	OS06G0308000	Peptidylprolyl isomerase;Os06g0308000;ortholog	TRIGGER FACTOR-LIKE PROTEIN TIG, CHLOROPLASTIC (PTHR30560:SF3)	chaperone(PC00072)	Oryza sativa
				ORYSJ|EnsemblGenome=Os01g0188400|UniProtKB=P43279	OS01G0188400	NADP-dependent malic enzyme, chloroplastic;ME6;ortholog	NADP-DEPENDENT MALIC ENZYME 3 (PTHR23406:SF64)	oxidoreductase(PC00176)	Oryza sativa
				ORYSJ|EnsemblGenome=Os01g0186700|UniProtKB=Q5SNF8	OS01G0186700	Os01g0186700 protein;Os01g0186700;ortholog	OS01G0186700 PROTEIN (PTHR24356:SF408)	non-receptor serine/threonine protein kinase(PC00167)	Oryza sativa
				ORYSJ|EnsemblGenome=Os10g0542800|UniProtKB=Q336V9	OS10G0542800	Serine/threonine-protein kinase BSK1-2;BSK1-2;ortholog	SERINE/THREONINE-PROTEIN KINASE BSK1-2 (PTHR45863:SF16)	non-receptor serine/threonine protein kinase(PC00167)	Oryza sativa
				ORYSJ|EnsemblGenome=Os10g0546300|UniProtKB=Q336V4	OS10G0546300	Expressed protein;LOC_Os10g39910;ortholog	SYNDETIN (PTHR13258:SF0)		Oryza sativa
				ORYSJ|EnsemblGenome=Os04g0544900|UniProtKB=Q7XMZ9	OS04G0544900	Mannosyltransferase;Os04g0544900;ortholog	DOL-P-MAN:MAN(7)GLCNAC(2)-PP-DOL ALPHA-1,6-MANNOSYLTRANSFERASE (PTHR22760:SF1)	glycosyltransferase(PC00111)	Oryza sativa
				ORYSJ|EnsemblGenome=Os01g0184500|UniProtKB=Q5VRY0	OS01G0184500	DEAD-box ATP-dependent RNA helicase 39;Os01g0184500;ortholog	ATP-DEPENDENT RNA HELICASE DDX28-RELATED (PTHR24031:SF421)	RNA helicase(PC00032)	Oryza sativa
				ORYSJ|EnsemblGenome=Os10g0546900|UniProtKB=A0A0P0XWX4	OS10G0546900	Os10g0546900 protein;Os10g0546900;ortholog	GB|AAD18119.1-RELATED (PTHR22765:SF350)	ubiquitin-protein ligase(PC00234)	Oryza sativa
				ORYSJ|EnsemblGenome=Os06g0308300|UniProtKB=Q5Z4M1	OS06G0308300	Os06g0308300 protein;Os06g0308300;ortholog	OS06G0308300 PROTEIN (PTHR19321:SF17)	non-motor microtubule binding protein(PC00166)	Oryza sativa
				ORYSJ|EnsemblGenome=Os01g0183300|UniProtKB=Q5VRY7	OS01G0183300	Os01g0183300 protein;Os01g0183300;ortholog	OS01G0183300 PROTEIN (PTHR45666:SF14)	phosphatase(PC00181)	Oryza sativa
				ORYSJ|EnsemblGenome=Os04g0548000|UniProtKB=Q0JB96	OS04G0548000	Os04g0548000 protein;Os04g0548000;ortholog	OS04G0548000 PROTEIN (PTHR12378:SF10)	cysteine protease(PC00081)	Oryza sativa
				ORYSJ|EnsemblGenome=Os04g0550500|UniProtKB=Q7XU28	OS04G0550500	Os04g0550500 protein;Os04g0550500;ortholog	OS04G0550500 PROTEIN (PTHR23342:SF17)		Oryza sativa
				ORYSJ|EnsemblGenome=Os10g0540100|UniProtKB=Q336W7	OS10G0540100	Os10g0540100 protein;LOC_Os10g39460;ortholog	OS10G0540100 PROTEIN (PTHR24015:SF908)		Oryza sativa
				ORYSJ|EnsemblGenome=Os10g0544200|UniProtKB=Q336V8	OS10G0544200	Basic helix-loop-helix protein 004;BHLH004;ortholog	TRANSCRIPTION FACTOR BHLH61-RELATED (PTHR31945:SF15)	DNA-binding transcription factor(PC00218)	Oryza sativa
				ORYSJ|EnsemblGenome=Os01g0185200|UniProtKB=Q5VRX8	OS01G0185200	Glutaminyl-tRNA synthetase;Os01g0185200;ortholog	GLUTAMINE--TRNA LIGASE (PTHR43097:SF4)	aminoacyl-tRNA synthetase(PC00047)	Oryza sativa
				ORYSJ|EnsemblGenome=Os01g0183000|UniProtKB=Q0JQ41	OS01G0183000	Os01g0183000 protein;Os01g0183000;ortholog	OS01G0183000 PROTEIN (PTHR22603:SF74)	kinase(PC00137)	Oryza sativa
				ORYSJ|EnsemblGenome=Os10g0539600|UniProtKB=P53682	OS10G0539600	Calcium-dependent protein kinase 23;CPK23;ortholog	CALCIUM-DEPENDENT PROTEIN KINASE 23 (PTHR24349:SF333)	non-receptor serine/threonine protein kinase(PC00167)	Oryza sativa
				ORYSJ|EnsemblGenome=Os10g0542200|UniProtKB=Q7XCL2	OS10G0542200	Os10g0542200 protein;LOC_Os10g39620;ortholog	OS10G0542200 PROTEIN (PTHR10677:SF28)	scaffold/adaptor protein(PC00226)	Oryza sativa
				ORYSJ|EnsemblGenome=Os01g0183100|UniProtKB=Q9LGT2	OS01G0183100	Os01g0183100 protein;Os01g0183100;ortholog	WD REPEAT-CONTAINING PROTEIN 46 (PTHR14085:SF3)		Oryza sativa
				ORYSJ|EnsemblGenome=Os10g0545600|UniProtKB=A0A0P0XWT1	OS10G0545600	Os10g0545600 protein;Os10g0545600;ortholog	E3 UBIQUITIN-PROTEIN LIGASE RFWD3 (PTHR16047:SF7)	ubiquitin-protein ligase(PC00234)	Oryza sativa
				ORYSJ|EnsemblGenome=Os06g0308800|UniProtKB=Q5Z4L5	OS06G0308800	Os06g0308800 protein;Os06g0308800;ortholog	VACUOLAR PROTEIN SORTING-ASSOCIATED PROTEIN VTA1 HOMOLOG (PTHR46009:SF1)	membrane traffic protein(PC00150)	Oryza sativa
				ORYSJ|EnsemblGenome=Os01g0184000|UniProtKB=Q5VRY2	OS01G0184000	Os01g0184000 protein;Os01g0184000;ortholog	POLYNUCLEOTIDE 5'-HYDROXYL-KINASE NOL9 (PTHR12755:SF3)	mRNA polyadenylation factor(PC00146)	Oryza sativa
				ORYSJ|EnsemblGenome=Os04g0549300|UniProtKB=Q0JB91	OS04G0549300	Os04g0549300 protein;Os04g0549300;ortholog	N(4)-(BETA-N-ACETYLGLUCOSAMINYL)-L-ASPARAGINASE (PTHR10188:SF6)	protease(PC00190)	Oryza sativa
				ORYSJ|EnsemblGenome=Os01g0184800|UniProtKB=Q9LGR1	OS01G0184800	Os01g0184800 protein;Os01g0184800;ortholog	VIRAL IAP-ASSOCIATED FACTOR HOMOLOG (PTHR45809:SF3)	viral or transposable element protein(PC00237)	Oryza sativa
				ORYSJ|EnsemblGenome=Os01g0184100|UniProtKB=Q5VRY1	OS01G0184100	18.0 kDa class II heat shock protein;HSP18.0;ortholog	18.0 KDA CLASS II HEAT SHOCK PROTEIN (PTHR11527:SF260)	chaperone(PC00072)	Oryza sativa
				ORYSJ|EnsemblGenome=Os04g0543900|UniProtKB=Q33E23	OS04G0543900	Glutamate dehydrogenase 2, mitochondrial;GDH2;ortholog	NAD-SPECIFIC GLUTAMATE DEHYDROGENASE (PTHR11606:SF24)	dehydrogenase(PC00092)	Oryza sativa
				ORYSJ|EnsemblGenome=Os04g0546300|UniProtKB=Q0JBA2	OS04G0546300	OSJNBa0079A21.12 protein;OSJNBa0079A21.12;ortholog	PROTEIN KINASE SUPERFAMILY PROTEIN (PTHR45637:SF10)		Oryza sativa
				ORYSJ|EnsemblGenome=Os01g0183400|UniProtKB=Q5VRY6	OS01G0183400	Os01g0183400 protein;Os01g0183400;ortholog	CHROMATIN ACCESSIBILITY COMPLEX PROTEIN 1 (PTHR10252:SF54)	DNA-binding transcription factor(PC00218)	Oryza sativa
				ORYSJ|EnsemblGenome=Os06g0305200|UniProtKB=Q5Z4E0	OS06G0305200	Os06g0305200 protein;Os06g0305200;ortholog	NUCLEAR PORE COMPLEX PROTEIN NUP155 (PTHR10350:SF6)	transporter(PC00227)	Oryza sativa
				ORYSJ|EnsemblGenome=Os04g0551200|UniProtKB=Q7FAT9	OS04G0551200	Malate dehydrogenase;Os04g0551200;ortholog	MALATE DEHYDROGENASE 3, CYTOPLASMIC (PTHR23382:SF19)	dehydrogenase(PC00092)	Oryza sativa
localization (GO:0051179)	5	0.021	0.061	ORYSJ|EnsemblGenome=Os04g0550800|UniProtKB=Q7XU31	OS04G0550800	Probable aquaporin TIP5-1;TIP5_1;ortholog	AQUAPORIN TIP5-1-RELATED (PTHR45665:SF27)		Oryza sativa
				ORYSJ|EnsemblGenome=Os10g0546300|UniProtKB=Q336V4	OS10G0546300	Expressed protein;LOC_Os10g39910;ortholog	SYNDETIN (PTHR13258:SF0)		Oryza sativa
				ORYSJ|EnsemblGenome=Os06g0308800|UniProtKB=Q5Z4L5	OS06G0308800	Os06g0308800 protein;Os06g0308800;ortholog	VACUOLAR PROTEIN SORTING-ASSOCIATED PROTEIN VTA1 HOMOLOG (PTHR46009:SF1)	membrane traffic protein(PC00150)	Oryza sativa
				ORYSJ|EnsemblGenome=Os04g0546500|UniProtKB=Q42980	OS04G0546500	Oleosin 16 kDa;OLE16;ortholog	OLEOSIN 18.5 KDA (PTHR33203:SF25)		Oryza sativa
				ORYSJ|EnsemblGenome=Os06g0305200|UniProtKB=Q5Z4E0	OS06G0305200	Os06g0305200 protein;Os06g0305200;ortholog	NUCLEAR PORE COMPLEX PROTEIN NUP155 (PTHR10350:SF6)	transporter(PC00227)	Oryza sativa
metabolic process (GO:0008152)	24	0.1	0.293	ORYSJ|EnsemblGenome=Os01g0188400|UniProtKB=P43279	OS01G0188400	NADP-dependent malic enzyme, chloroplastic;ME6;ortholog	NADP-DEPENDENT MALIC ENZYME 3 (PTHR23406:SF64)	oxidoreductase(PC00176)	Oryza sativa
				ORYSJ|EnsemblGenome=Os01g0186700|UniProtKB=Q5SNF8	OS01G0186700	Os01g0186700 protein;Os01g0186700;ortholog	OS01G0186700 PROTEIN (PTHR24356:SF408)	non-receptor serine/threonine protein kinase(PC00167)	Oryza sativa
				ORYSJ|EnsemblGenome=Os04g0544900|UniProtKB=Q7XMZ9	OS04G0544900	Mannosyltransferase;Os04g0544900;ortholog	DOL-P-MAN:MAN(7)GLCNAC(2)-PP-DOL ALPHA-1,6-MANNOSYLTRANSFERASE (PTHR22760:SF1)	glycosyltransferase(PC00111)	Oryza sativa
				ORYSJ|EnsemblGenome=Os10g0546900|UniProtKB=A0A0P0XWX4	OS10G0546900	Os10g0546900 protein;Os10g0546900;ortholog	GB|AAD18119.1-RELATED (PTHR22765:SF350)	ubiquitin-protein ligase(PC00234)	Oryza sativa
				ORYSJ|EnsemblGenome=Os01g0183300|UniProtKB=Q5VRY7	OS01G0183300	Os01g0183300 protein;Os01g0183300;ortholog	OS01G0183300 PROTEIN (PTHR45666:SF14)	phosphatase(PC00181)	Oryza sativa
				ORYSJ|EnsemblGenome=Os04g0548000|UniProtKB=Q0JB96	OS04G0548000	Os04g0548000 protein;Os04g0548000;ortholog	OS04G0548000 PROTEIN (PTHR12378:SF10)	cysteine protease(PC00081)	Oryza sativa
				ORYSJ|EnsemblGenome=Os04g0550500|UniProtKB=Q7XU28	OS04G0550500	Os04g0550500 protein;Os04g0550500;ortholog	OS04G0550500 PROTEIN (PTHR23342:SF17)		Oryza sativa
				ORYSJ|EnsemblGenome=Os10g0540100|UniProtKB=Q336W7	OS10G0540100	Os10g0540100 protein;LOC_Os10g39460;ortholog	OS10G0540100 PROTEIN (PTHR24015:SF908)		Oryza sativa
				ORYSJ|EnsemblGenome=Os10g0544200|UniProtKB=Q336V8	OS10G0544200	Basic helix-loop-helix protein 004;BHLH004;ortholog	TRANSCRIPTION FACTOR BHLH61-RELATED (PTHR31945:SF15)	DNA-binding transcription factor(PC00218)	Oryza sativa
				ORYSJ|EnsemblGenome=Os01g0185200|UniProtKB=Q5VRX8	OS01G0185200	Glutaminyl-tRNA synthetase;Os01g0185200;ortholog	GLUTAMINE--TRNA LIGASE (PTHR43097:SF4)	aminoacyl-tRNA synthetase(PC00047)	Oryza sativa
				ORYSJ|EnsemblGenome=Os01g0183000|UniProtKB=Q0JQ41	OS01G0183000	Os01g0183000 protein;Os01g0183000;ortholog	OS01G0183000 PROTEIN (PTHR22603:SF74)	kinase(PC00137)	Oryza sativa
				ORYSJ|EnsemblGenome=Os10g0539600|UniProtKB=P53682	OS10G0539600	Calcium-dependent protein kinase 23;CPK23;ortholog	CALCIUM-DEPENDENT PROTEIN KINASE 23 (PTHR24349:SF333)	non-receptor serine/threonine protein kinase(PC00167)	Oryza sativa
				ORYSJ|EnsemblGenome=Os10g0542200|UniProtKB=Q7XCL2	OS10G0542200	Os10g0542200 protein;LOC_Os10g39620;ortholog	OS10G0542200 PROTEIN (PTHR10677:SF28)	scaffold/adaptor protein(PC00226)	Oryza sativa
				ORYSJ|EnsemblGenome=Os01g0183100|UniProtKB=Q9LGT2	OS01G0183100	Os01g0183100 protein;Os01g0183100;ortholog	WD REPEAT-CONTAINING PROTEIN 46 (PTHR14085:SF3)		Oryza sativa
				ORYSJ|EnsemblGenome=Os10g0545600|UniProtKB=A0A0P0XWT1	OS10G0545600	Os10g0545600 protein;Os10g0545600;ortholog	E3 UBIQUITIN-PROTEIN LIGASE RFWD3 (PTHR16047:SF7)	ubiquitin-protein ligase(PC00234)	Oryza sativa
				ORYSJ|EnsemblGenome=Os01g0184000|UniProtKB=Q5VRY2	OS01G0184000	Os01g0184000 protein;Os01g0184000;ortholog	POLYNUCLEOTIDE 5'-HYDROXYL-KINASE NOL9 (PTHR12755:SF3)	mRNA polyadenylation factor(PC00146)	Oryza sativa
				ORYSJ|EnsemblGenome=Os04g0549300|UniProtKB=Q0JB91	OS04G0549300	Os04g0549300 protein;Os04g0549300;ortholog	N(4)-(BETA-N-ACETYLGLUCOSAMINYL)-L-ASPARAGINASE (PTHR10188:SF6)	protease(PC00190)	Oryza sativa
				ORYSJ|EnsemblGenome=Os04g0543900|UniProtKB=Q33E23	OS04G0543900	Glutamate dehydrogenase 2, mitochondrial;GDH2;ortholog	NAD-SPECIFIC GLUTAMATE DEHYDROGENASE (PTHR11606:SF24)	dehydrogenase(PC00092)	Oryza sativa
				ORYSJ|EnsemblGenome=Os04g0546300|UniProtKB=Q0JBA2	OS04G0546300	OSJNBa0079A21.12 protein;OSJNBa0079A21.12;ortholog	PROTEIN KINASE SUPERFAMILY PROTEIN (PTHR45637:SF10)		Oryza sativa
				ORYSJ|EnsemblGenome=Os01g0183400|UniProtKB=Q5VRY6	OS01G0183400	Os01g0183400 protein;Os01g0183400;ortholog	CHROMATIN ACCESSIBILITY COMPLEX PROTEIN 1 (PTHR10252:SF54)	DNA-binding transcription factor(PC00218)	Oryza sativa
				ORYSJ|EnsemblGenome=Os04g0551200|UniProtKB=Q7FAT9	OS04G0551200	Malate dehydrogenase;Os04g0551200;ortholog	MALATE DEHYDROGENASE 3, CYTOPLASMIC (PTHR23382:SF19)	dehydrogenase(PC00092)	Oryza sativa
				ORYSJ|EnsemblGenome=Os04g0550400|UniProtKB=Q7XU27	OS04G0550400	E3 ubiquitin-protein ligase BRE1-like 1;HUB1;ortholog	E3 UBIQUITIN-PROTEIN LIGASE BRE1-LIKE 1 (PTHR23163:SF3)		Oryza sativa
				ORYSJ|EnsemblGenome=Os06g0303400|UniProtKB=A0A0N7KLZ5	OS06G0303400	Aconitate hydratase (Fragment);Os06g0303400;ortholog	ACONITATE HYDRATASE 3 MITOCHONDRIAL (PTHR11670:SF55)	RNA metabolism protein(PC00031)	Oryza sativa
				ORYSJ|EnsemblGenome=Os04g0550600|UniProtKB=Q7XU29	OS04G0550600	Carotenoid cleavage dioxygenase 7, chloroplastic;CCD7;ortholog	CAROTENOID CLEAVAGE DIOXYGENASE 7, CHLOROPLASTIC (PTHR10543:SF37)	oxygenase(PC00177)	Oryza sativa
response to stimulus (GO:0050896)	8	0.033	0.098	ORYSJ|EnsemblGenome=Os10g0543400|UniProtKB=A0A0P0XWU1	OS10G0543400	Chitinase (Fragment);Os10g0543400;ortholog	CHITINASE 8 (PTHR22595:SF171)		Oryza sativa
				ORYSJ|EnsemblGenome=Os01g0186700|UniProtKB=Q5SNF8	OS01G0186700	Os01g0186700 protein;Os01g0186700;ortholog	OS01G0186700 PROTEIN (PTHR24356:SF408)	non-receptor serine/threonine protein kinase(PC00167)	Oryza sativa
				ORYSJ|EnsemblGenome=Os10g0542800|UniProtKB=Q336V9	OS10G0542800	Serine/threonine-protein kinase BSK1-2;BSK1-2;ortholog	SERINE/THREONINE-PROTEIN KINASE BSK1-2 (PTHR45863:SF16)	non-receptor serine/threonine protein kinase(PC00167)	Oryza sativa
				ORYSJ|EnsemblGenome=Os10g0539600|UniProtKB=P53682	OS10G0539600	Calcium-dependent protein kinase 23;CPK23;ortholog	CALCIUM-DEPENDENT PROTEIN KINASE 23 (PTHR24349:SF333)	non-receptor serine/threonine protein kinase(PC00167)	Oryza sativa
				ORYSJ|EnsemblGenome=Os10g0542900|UniProtKB=Q7XCK6	OS10G0542900	Chitinase 8;Cht8;ortholog	CHITINASE 8 (PTHR22595:SF171)		Oryza sativa
				ORYSJ|EnsemblGenome=Os01g0187900|UniProtKB=Q5SND9	OS01G0187900	Os01g0187900 protein;Os01g0187900;ortholog	OS01G0187900 PROTEIN (PTHR44191:SF4)	DNA-binding transcription factor(PC00218)	Oryza sativa
				ORYSJ|EnsemblGenome=Os06g0306300|UniProtKB=Q0DCP0	OS06G0306300	Peroxidase (Fragment);Os06g0306300;ortholog	PEROXIDASE (PTHR31235:SF54)	peroxidase(PC00180)	Oryza sativa
				ORYSJ|EnsemblGenome=Os01g0184100|UniProtKB=Q5VRY1	OS01G0184100	18.0 kDa class II heat shock protein;HSP18.0;ortholog	18.0 KDA CLASS II HEAT SHOCK PROTEIN (PTHR11527:SF260)	chaperone(PC00072)	Oryza sativa
signaling (GO:0023052)	3	0.013	0.037	ORYSJ|EnsemblGenome=Os01g0186700|UniProtKB=Q5SNF8	OS01G0186700	Os01g0186700 protein;Os01g0186700;ortholog	OS01G0186700 PROTEIN (PTHR24356:SF408)	non-receptor serine/threonine protein kinase(PC00167)	Oryza sativa
				ORYSJ|EnsemblGenome=Os10g0542800|UniProtKB=Q336V9	OS10G0542800	Serine/threonine-protein kinase BSK1-2;BSK1-2;ortholog	SERINE/THREONINE-PROTEIN KINASE BSK1-2 (PTHR45863:SF16)	non-receptor serine/threonine protein kinase(PC00167)	Oryza sativa
				ORYSJ|EnsemblGenome=Os10g0539600|UniProtKB=P53682	OS10G0539600	Calcium-dependent protein kinase 23;CPK23;ortholog	CALCIUM-DEPENDENT PROTEIN KINASE 23 (PTHR24349:SF333)	non-receptor serine/threonine protein kinase(PC00167)	Oryza sativa

## Sheet: SteleDiam2018
Table S8. GO enrichment analysis.
Catergories	Process hits	Percent of gene hit against total	Percent of gene hit against total	Gene ID	Mapped IDs	Ortholog	PANTHER Family/Subfamily	PANTHER Protein Class
biological process involved in interspecies interaction between organisms (GO:0044419)	1	0.006	0.013	ORYSJ|EnsemblGenome=Os06g0125000|UniProtKB=Q9LWW7	OS06G0125000	Os06g0125000 protein;Os06g0125000;ortholog	OS06G0287000 PROTEIN (PTHR23155:SF963)	antimicrobial response protein(PC00051)	Oryza sativa
biological regulation (GO:0065007)	11	0.07	0.145	ORYSJ|EnsemblGenome=Os05g0568100|UniProtKB=Q6AUN9	OS05G0568100	Iron-sulfur cluster assembly protein;Os05g0568100;ortholog	IRON-SULFUR CLUSTER ASSEMBLY PROTEIN (PTHR10093:SF24)	chaperone(PC00072)	Oryza sativa
				ORYSJ|EnsemblGenome=Os06g0127800|UniProtKB=Q9LWU9	OS06G0127800	Protein DWARF AND LOW-TILLERING;DLT;ortholog	SCARECROW-LIKE PROTEIN 28 (PTHR31636:SF16)		Oryza sativa
				ORYSJ|EnsemblGenome=Os05g0563000|UniProtKB=Q6AUG9	OS05G0563000	Os05g0563000 protein;Os05g0563000;ortholog	OS05G0563000 PROTEIN (PTHR31079:SF7)		Oryza sativa
				ORYSJ|EnsemblGenome=Os06g0126000|UniProtKB=A0A0N7KLG1	OS06G0126000	Os06g0126000 protein (Fragment);Os06g0126000;ortholog	CHIP, ISOFORM B (PTHR10378:SF19)	transcription cofactor(PC00217)	Oryza sativa
				ORYSJ|EnsemblGenome=Os06g0130800|UniProtKB=Q9SNN5	OS06G0130800	Os06g0130800 protein;Os06g0130800;ortholog	OS06G0130800 PROTEIN (PTHR11467:SF144)	chromatin/chromatin-binding, or -regulatory protein(PC00077)	Oryza sativa
				ORYSJ|EnsemblGenome=Os03g0583900|UniProtKB=Q10HL3	OS03G0583900	Endoribonuclease Dicer homolog 2a;DCL2A;ortholog	ENDORIBONUCLEASE DICER HOMOLOG 2 (PTHR14950:SF70)		Oryza sativa
				ORYSJ|EnsemblGenome=Os06g0126500|UniProtKB=Q0DF00	OS06G0126500	Os06g0126500 protein;Os06g0126500;ortholog	OS06G0126500 PROTEIN (PTHR12329:SF20)	chaperone(PC00072)	Oryza sativa
				ORYSJ|EnsemblGenome=Os03g0588400|UniProtKB=A0A0N7KHL0	OS03G0588400	Os03g0588400 protein (Fragment);Os03g0588400;ortholog	SERINE/THREONINE/TYROSINE-PROTEIN KINASE HT1 (PTHR23257:SF793)	non-receptor serine/threonine protein kinase(PC00167)	Oryza sativa
				ORYSJ|EnsemblGenome=Os05g0566600|UniProtKB=A0A0P0WQW5	OS05G0566600	Os05g0566600 protein (Fragment);Os05g0566600;ortholog	ENDOSULPHINE-RELATED (PTHR10358:SF42)		Oryza sativa
				ORYSJ|EnsemblGenome=Os06g0127000|UniProtKB=Q5VRJ8	OS06G0127000	Peroxisomal membrane protein 11-5;PEX11-5;ortholog	PEROXISOMAL MEMBRANE PROTEIN 11C-RELATED (PTHR12652:SF10)		Oryza sativa
				ORYSJ|EnsemblGenome=Os03g0587000|UniProtKB=Q6F2U7	OS03G0587000	Inositol-1-monophosphatase;LOC_Os03g39000;ortholog	INOSITOL-1-MONOPHOSPHATASE-RELATED (PTHR20854:SF4)	phosphatase(PC00181)	Oryza sativa
cellular process (GO:0009987)	32	0.204	0.421	ORYSJ|EnsemblGenome=Os06g0128300|UniProtKB=Q658I3	OS06G0128300	Os06g0128300 protein;Os06g0128300;ortholog	IRON-SULFUR CLUSTERS TRANSPORTER ABCB7, MITOCHONDRIAL (PTHR24221:SF402)	ATP-binding cassette (ABC) transporter(PC00003)	Oryza sativa
				ORYSJ|EnsemblGenome=Os05g0568100|UniProtKB=Q6AUN9	OS05G0568100	Iron-sulfur cluster assembly protein;Os05g0568100;ortholog	IRON-SULFUR CLUSTER ASSEMBLY PROTEIN (PTHR10093:SF24)	chaperone(PC00072)	Oryza sativa
				ORYSJ|EnsemblGenome=Os03g0587200|UniProtKB=Q5W6L9	OS03G0587200	Kinesin-like protein KIN-12C;KIN12C;ortholog	KINESIN-LIKE PROTEIN KIN-12F (PTHR24115:SF829)	microtubule binding motor protein(PC00156)	Oryza sativa
				ORYSJ|EnsemblGenome=Os06g0127800|UniProtKB=Q9LWU9	OS06G0127800	Protein DWARF AND LOW-TILLERING;DLT;ortholog	SCARECROW-LIKE PROTEIN 28 (PTHR31636:SF16)		Oryza sativa
				ORYSJ|EnsemblGenome=Os05g0563000|UniProtKB=Q6AUG9	OS05G0563000	Os05g0563000 protein;Os05g0563000;ortholog	OS05G0563000 PROTEIN (PTHR31079:SF7)		Oryza sativa
				ORYSJ|EnsemblGenome=Os05g0567400|UniProtKB=Q0DFV9	OS05G0567400	Putative rRNA methyltransferase;Os05g0567400;ortholog	PRE-RRNA 2'-O-RIBOSE RNA METHYLTRANSFERASE FTSJ3 (PTHR10920:SF13)	RNA methyltransferase(PC00033)	Oryza sativa
				ORYSJ|EnsemblGenome=Os06g0130500|UniProtKB=Q9SNN7	OS06G0130500	Peptidyl-prolyl cis-trans isomerase;Os06g0130500;ortholog	PEPTIDYL-PROLYL CIS-TRANS ISOMERASE-LIKE 3 (PTHR45625:SF2)	chaperone(PC00072)	Oryza sativa
				ORYSJ|EnsemblGenome=Os03g0589300|UniProtKB=Q5W6J8	OS03G0589300	OTU-like cysteine protease family protein, expressed;LOC_Os03g39230;ortholog	OTU-LIKE CYSTEINE PROTEASE FAMILY PROTEIN, EXPRESSED (PTHR12419:SF102)	cysteine protease(PC00081)	Oryza sativa
				ORYSJ|EnsemblGenome=Os06g0127200|UniProtKB=Q5VRK0	OS06G0127200	Os06g0127200 protein;Os06g0127200;ortholog	SET DOMAIN-CONTAINING PROTEIN (PTHR13271:SF55)	methyltransferase(PC00155)	Oryza sativa
				ORYSJ|EnsemblGenome=Os06g0129700|UniProtKB=Q9SNS9	OS06G0129700	Os06g0129700 protein;Os06g0129700;ortholog	NUDIX HYDROLASE DOMAIN-CONTAINING PROTEIN (PTHR11839:SF18)	pyrophosphatase(PC00196)	Oryza sativa
				ORYSJ|EnsemblGenome=Os03g0586500|UniProtKB=Q6F2V2	OS03G0586500	Expressed protein;LOC_Os03g38950;ortholog	PROTEIN POST-ILLUMINATION CHLOROPHYLL FLUORESCENCE INCREASE, CHLOROPLASTIC (PTHR32429:SF9)		Oryza sativa
				ORYSJ|EnsemblGenome=Os05g0567500|UniProtKB=Q688W2	OS05G0567500	Os05g0567500 protein;Os05g0567500;ortholog	OS05G0567500 PROTEIN (PTHR43003:SF2)	DNA glycosylase(PC00010)	Oryza sativa
				ORYSJ|EnsemblGenome=Os06g0128400|UniProtKB=Q0DEY7	OS06G0128400	Os06g0128400 protein (Fragment);Os06g0128400;ortholog	NUCLEOLAR PROTEIN 10 (PTHR14927:SF0)		Oryza sativa
				ORYSJ|EnsemblGenome=Os06g0126000|UniProtKB=A0A0N7KLG1	OS06G0126000	Os06g0126000 protein (Fragment);Os06g0126000;ortholog	CHIP, ISOFORM B (PTHR10378:SF19)	transcription cofactor(PC00217)	Oryza sativa
				ORYSJ|EnsemblGenome=Os03g0583700|UniProtKB=A0A0P0W0C2	OS03G0583700	Os03g0583700 protein;Os03g0583700;ortholog	PROTEASOME MATURATION PROTEIN (PTHR12828:SF3)	chaperone(PC00072)	Oryza sativa
				ORYSJ|EnsemblGenome=Os05g0566500|UniProtKB=Q688X1	OS05G0566500	Eukaryotic translation initiation factor 3 subunit D;Os05g0566500;ortholog	EUKARYOTIC TRANSLATION INITIATION FACTOR 3 SUBUNIT D (PTHR12399:SF3)	translation initiation factor(PC00224)	Oryza sativa
				ORYSJ|EnsemblGenome=Os03g0586800|UniProtKB=Q6F2U9	OS03G0586800	Lysine--tRNA ligase;Os03g0586800;ortholog	LYSINE--TRNA LIGASE (PTHR42918:SF9)	aminoacyl-tRNA synthetase(PC00047)	Oryza sativa
				ORYSJ|EnsemblGenome=Os06g0130800|UniProtKB=Q9SNN5	OS06G0130800	Os06g0130800 protein;Os06g0130800;ortholog	OS06G0130800 PROTEIN (PTHR11467:SF144)	chromatin/chromatin-binding, or -regulatory protein(PC00077)	Oryza sativa
				ORYSJ|EnsemblGenome=Os03g0583900|UniProtKB=Q10HL3	OS03G0583900	Endoribonuclease Dicer homolog 2a;DCL2A;ortholog	ENDORIBONUCLEASE DICER HOMOLOG 2 (PTHR14950:SF70)		Oryza sativa
				ORYSJ|EnsemblGenome=Os03g0588400|UniProtKB=A0A0N7KHL0	OS03G0588400	Os03g0588400 protein (Fragment);Os03g0588400;ortholog	SERINE/THREONINE/TYROSINE-PROTEIN KINASE HT1 (PTHR23257:SF793)	non-receptor serine/threonine protein kinase(PC00167)	Oryza sativa
				ORYSJ|EnsemblGenome=Os05g0566600|UniProtKB=A0A0P0WQW5	OS05G0566600	Os05g0566600 protein (Fragment);Os05g0566600;ortholog	ENDOSULPHINE-RELATED (PTHR10358:SF42)		Oryza sativa
				ORYSJ|EnsemblGenome=Os06g0127000|UniProtKB=Q5VRJ8	OS06G0127000	Peroxisomal membrane protein 11-5;PEX11-5;ortholog	PEROXISOMAL MEMBRANE PROTEIN 11C-RELATED (PTHR12652:SF10)		Oryza sativa
				ORYSJ|EnsemblGenome=Os06g0128500|UniProtKB=Q658I1	OS06G0128500	Os06g0128500 protein;Os06g0128500;ortholog	39S RIBOSOMAL PROTEIN L47, MITOCHONDRIAL (PTHR21183:SF18)	ribosomal protein(PC00202)	Oryza sativa
				ORYSJ|EnsemblGenome=Os06g0130200|UniProtKB=Q658G6	OS06G0130200	Os06g0130200 protein;Os06g0130200;ortholog	OS06G0130200 PROTEIN (PTHR14326:SF15)	non-motor microtubule binding protein(PC00166)	Oryza sativa
				ORYSJ|EnsemblGenome=Os03g0587000|UniProtKB=Q6F2U7	OS03G0587000	Inositol-1-monophosphatase;LOC_Os03g39000;ortholog	INOSITOL-1-MONOPHOSPHATASE-RELATED (PTHR20854:SF4)	phosphatase(PC00181)	Oryza sativa
				ORYSJ|Gene_OrderedLocusName=LOC_Os05g49220|UniProtKB=B9FI63	OS05G0567300	GTPase ERA-like, chloroplastic;Os05g0567300;ortholog	GTPASE ERA-LIKE, CHLOROPLASTIC (PTHR42698:SF2)	RNA metabolism protein(PC00031)	Oryza sativa
				ORYSJ|EnsemblGenome=Os05g0562800|UniProtKB=Q688X6	OS05G0562800	Os05g0562800 protein;Os05g0562800;ortholog	PROTEIN DMP6 (PTHR31621:SF0)		Oryza sativa
				ORYSJ|EnsemblGenome=Os05g0562300|UniProtKB=Q688X8	OS05G0562300	Os05g0562300 protein;Os05g0562300;ortholog	DNAJ HOMOLOG SUBFAMILY B MEMBER 5 (PTHR24078:SF553)	chaperone(PC00072)	Oryza sativa
				ORYSJ|EnsemblGenome=Os06g0126250|UniProtKB=Q8H651	OS06G0126250	Os06g0126250 protein;Os06g0126250;ortholog	OS06G0126250 PROTEIN (PTHR27003:SF106)		Oryza sativa
				ORYSJ|EnsemblGenome=Os06g0130400|UniProtKB=Q9SNN8	OS06G0130400	Os06g0130400 protein;Os06g0130400;ortholog	AMINOTRANSFERASE ACS10-RELATED (PTHR43795:SF85)	transaminase(PC00216)	Oryza sativa
localization (GO:0051179)	2	0.013	0.026	ORYSJ|EnsemblGenome=Os06g0128300|UniProtKB=Q658I3	OS06G0128300	Os06g0128300 protein;Os06g0128300;ortholog	IRON-SULFUR CLUSTERS TRANSPORTER ABCB7, MITOCHONDRIAL (PTHR24221:SF402)	ATP-binding cassette (ABC) transporter(PC00003)	Oryza sativa
				ORYSJ|EnsemblGenome=Os06g0129400|UniProtKB=Q658H5	OS06G0129400	SPX domain-containing membrane protein Os06g0129400;Os06g0129400;ortholog	SPX DOMAIN-CONTAINING MEMBRANE PROTEIN OS06G0129400 (PTHR23510:SF78)		Oryza sativa
metabolic process (GO:0008152)	22	0.14	0.289	ORYSJ|EnsemblGenome=Os06g0127800|UniProtKB=Q9LWU9	OS06G0127800	Protein DWARF AND LOW-TILLERING;DLT;ortholog	SCARECROW-LIKE PROTEIN 28 (PTHR31636:SF16)		Oryza sativa
				ORYSJ|EnsemblGenome=Os05g0563000|UniProtKB=Q6AUG9	OS05G0563000	Os05g0563000 protein;Os05g0563000;ortholog	OS05G0563000 PROTEIN (PTHR31079:SF7)		Oryza sativa
				ORYSJ|EnsemblGenome=Os05g0567400|UniProtKB=Q0DFV9	OS05G0567400	Putative rRNA methyltransferase;Os05g0567400;ortholog	PRE-RRNA 2'-O-RIBOSE RNA METHYLTRANSFERASE FTSJ3 (PTHR10920:SF13)	RNA methyltransferase(PC00033)	Oryza sativa
				ORYSJ|EnsemblGenome=Os06g0130500|UniProtKB=Q9SNN7	OS06G0130500	Peptidyl-prolyl cis-trans isomerase;Os06g0130500;ortholog	PEPTIDYL-PROLYL CIS-TRANS ISOMERASE-LIKE 3 (PTHR45625:SF2)	chaperone(PC00072)	Oryza sativa
				ORYSJ|EnsemblGenome=Os03g0589300|UniProtKB=Q5W6J8	OS03G0589300	OTU-like cysteine protease family protein, expressed;LOC_Os03g39230;ortholog	OTU-LIKE CYSTEINE PROTEASE FAMILY PROTEIN, EXPRESSED (PTHR12419:SF102)	cysteine protease(PC00081)	Oryza sativa
				ORYSJ|EnsemblGenome=Os06g0127200|UniProtKB=Q5VRK0	OS06G0127200	Os06g0127200 protein;Os06g0127200;ortholog	SET DOMAIN-CONTAINING PROTEIN (PTHR13271:SF55)	methyltransferase(PC00155)	Oryza sativa
				ORYSJ|EnsemblGenome=Os06g0129700|UniProtKB=Q9SNS9	OS06G0129700	Os06g0129700 protein;Os06g0129700;ortholog	NUDIX HYDROLASE DOMAIN-CONTAINING PROTEIN (PTHR11839:SF18)	pyrophosphatase(PC00196)	Oryza sativa
				ORYSJ|EnsemblGenome=Os03g0586500|UniProtKB=Q6F2V2	OS03G0586500	Expressed protein;LOC_Os03g38950;ortholog	PROTEIN POST-ILLUMINATION CHLOROPHYLL FLUORESCENCE INCREASE, CHLOROPLASTIC (PTHR32429:SF9)		Oryza sativa
				ORYSJ|EnsemblGenome=Os05g0567500|UniProtKB=Q688W2	OS05G0567500	Os05g0567500 protein;Os05g0567500;ortholog	OS05G0567500 PROTEIN (PTHR43003:SF2)	DNA glycosylase(PC00010)	Oryza sativa
				ORYSJ|EnsemblGenome=Os06g0128400|UniProtKB=Q0DEY7	OS06G0128400	Os06g0128400 protein (Fragment);Os06g0128400;ortholog	NUCLEOLAR PROTEIN 10 (PTHR14927:SF0)		Oryza sativa
				ORYSJ|EnsemblGenome=Os06g0126000|UniProtKB=A0A0N7KLG1	OS06G0126000	Os06g0126000 protein (Fragment);Os06g0126000;ortholog	CHIP, ISOFORM B (PTHR10378:SF19)	transcription cofactor(PC00217)	Oryza sativa
				ORYSJ|EnsemblGenome=Os05g0566500|UniProtKB=Q688X1	OS05G0566500	Eukaryotic translation initiation factor 3 subunit D;Os05g0566500;ortholog	EUKARYOTIC TRANSLATION INITIATION FACTOR 3 SUBUNIT D (PTHR12399:SF3)	translation initiation factor(PC00224)	Oryza sativa
				ORYSJ|EnsemblGenome=Os03g0586800|UniProtKB=Q6F2U9	OS03G0586800	Lysine--tRNA ligase;Os03g0586800;ortholog	LYSINE--TRNA LIGASE (PTHR42918:SF9)	aminoacyl-tRNA synthetase(PC00047)	Oryza sativa
				ORYSJ|EnsemblGenome=Os06g0130800|UniProtKB=Q9SNN5	OS06G0130800	Os06g0130800 protein;Os06g0130800;ortholog	OS06G0130800 PROTEIN (PTHR11467:SF144)	chromatin/chromatin-binding, or -regulatory protein(PC00077)	Oryza sativa
				ORYSJ|EnsemblGenome=Os03g0583900|UniProtKB=Q10HL3	OS03G0583900	Endoribonuclease Dicer homolog 2a;DCL2A;ortholog	ENDORIBONUCLEASE DICER HOMOLOG 2 (PTHR14950:SF70)		Oryza sativa
				ORYSJ|EnsemblGenome=Os05g0566600|UniProtKB=A0A0P0WQW5	OS05G0566600	Os05g0566600 protein (Fragment);Os05g0566600;ortholog	ENDOSULPHINE-RELATED (PTHR10358:SF42)		Oryza sativa
				ORYSJ|EnsemblGenome=Os06g0128500|UniProtKB=Q658I1	OS06G0128500	Os06g0128500 protein;Os06g0128500;ortholog	39S RIBOSOMAL PROTEIN L47, MITOCHONDRIAL (PTHR21183:SF18)	ribosomal protein(PC00202)	Oryza sativa
				ORYSJ|EnsemblGenome=Os03g0587000|UniProtKB=Q6F2U7	OS03G0587000	Inositol-1-monophosphatase;LOC_Os03g39000;ortholog	INOSITOL-1-MONOPHOSPHATASE-RELATED (PTHR20854:SF4)	phosphatase(PC00181)	Oryza sativa
				ORYSJ|EnsemblGenome=Os06g0126250|UniProtKB=Q8H651	OS06G0126250	Os06g0126250 protein;Os06g0126250;ortholog	OS06G0126250 PROTEIN (PTHR27003:SF106)		Oryza sativa
				ORYSJ|EnsemblGenome=Os06g0130400|UniProtKB=Q9SNN8	OS06G0130400	Os06g0130400 protein;Os06g0130400;ortholog	AMINOTRANSFERASE ACS10-RELATED (PTHR43795:SF85)	transaminase(PC00216)	Oryza sativa
				ORYSJ|EnsemblGenome=Os05g0564200|UniProtKB=Q6AUG0	OS05G0564200	Splicing factor U2af small subunit B;U2AF35B;ortholog	SPLICING FACTOR U2AF SMALL SUBUNIT B (PTHR12620:SF40)	RNA splicing factor(PC00148)	Oryza sativa
				ORYSJ|EnsemblGenome=Os05g0560900|UniProtKB=Q688Y4	OS05G0560900	Os05g0560900 protein;Os05g0560900;ortholog	OS05G0560900 PROTEIN (PTHR47990:SF55)	oxygenase(PC00177)	Oryza sativa
response to stimulus (GO:0050896)	6	0.038	0.079	ORYSJ|EnsemblGenome=Os05g0567500|UniProtKB=Q688W2	OS05G0567500	Os05g0567500 protein;Os05g0567500;ortholog	OS05G0567500 PROTEIN (PTHR43003:SF2)	DNA glycosylase(PC00010)	Oryza sativa
				ORYSJ|EnsemblGenome=Os06g0130600|UniProtKB=Q5VSA8	OS06G0130600	Barley B recombinant-like protein D;Os06g0130600;ortholog	PROTEIN BASIC PENTACYSTEINE6 (PTHR31421:SF2)		Oryza sativa
				ORYSJ|EnsemblGenome=Os03g0588400|UniProtKB=A0A0N7KHL0	OS03G0588400	Os03g0588400 protein (Fragment);Os03g0588400;ortholog	SERINE/THREONINE/TYROSINE-PROTEIN KINASE HT1 (PTHR23257:SF793)	non-receptor serine/threonine protein kinase(PC00167)	Oryza sativa
				ORYSJ|EnsemblGenome=Os03g0587000|UniProtKB=Q6F2U7	OS03G0587000	Inositol-1-monophosphatase;LOC_Os03g39000;ortholog	INOSITOL-1-MONOPHOSPHATASE-RELATED (PTHR20854:SF4)	phosphatase(PC00181)	Oryza sativa
				ORYSJ|EnsemblGenome=Os06g0125000|UniProtKB=Q9LWW7	OS06G0125000	Os06g0125000 protein;Os06g0125000;ortholog	OS06G0287000 PROTEIN (PTHR23155:SF963)	antimicrobial response protein(PC00051)	Oryza sativa
				ORYSJ|EnsemblGenome=Os05g0560900|UniProtKB=Q688Y4	OS05G0560900	Os05g0560900 protein;Os05g0560900;ortholog	OS05G0560900 PROTEIN (PTHR47990:SF55)	oxygenase(PC00177)	Oryza sativa
signaling (GO:0023052)	2	0.013	0.026	ORYSJ|EnsemblGenome=Os03g0588400|UniProtKB=A0A0N7KHL0	OS03G0588400	Os03g0588400 protein (Fragment);Os03g0588400;ortholog	SERINE/THREONINE/TYROSINE-PROTEIN KINASE HT1 (PTHR23257:SF793)	non-receptor serine/threonine protein kinase(PC00167)	Oryza sativa
				ORYSJ|EnsemblGenome=Os03g0587000|UniProtKB=Q6F2U7	OS03G0587000	Inositol-1-monophosphatase;LOC_Os03g39000;ortholog	INOSITOL-1-MONOPHOSPHATASE-RELATED (PTHR20854:SF4)	phosphatase(PC00181)	Oryza sativa

## Sheet: XylemNo2016
Table S8. GO enrichment analysis.
Catergories	Process hits	Percent of gene hit against total	Percent of gene hit against total	Gene ID	Mapped IDs	Ortholog	PANTHER Family/Subfamily	PANTHER Protein Class
cellular process (GO:0009987)	1	0.056	0.5	ORYSJ|EnsemblGenome=Os09g0352400|UniProtKB=Q6EQN5	OS09G0352400	Os09g0352400 protein;Os09g0352400;ortholog	BYSTIN (PTHR12821:SF0)		Oryza sativa
metabolic process (GO:0008152)	1	0.056	0.5	ORYSJ|EnsemblGenome=Os09g0352400|UniProtKB=Q6EQN5	OS09G0352400	Os09g0352400 protein;Os09g0352400;ortholog	BYSTIN (PTHR12821:SF0)		Oryza sativa

## Sheet: XylemNo2018
Table S8. GO enrichment analysis.
Catergories	Process hits	Percent of gene hit against total	Percent of gene hit against total	Gene ID	Mapped IDs	Ortholog	PANTHER Family/Subfamily	PANTHER Protein Class
cellular process (GO:0009987)	6	0.072	0.462	ORYSJ|EnsemblGenome=Os12g0533700|UniProtKB=Q2QPD4	OS12G0533700	Phenylalanyl-tRNA synthetase;LOC_Os12g34860;ortholog	PHENYLALANINE--TRNA LIGASE, MITOCHONDRIAL (PTHR11538:SF41)	aminoacyl-tRNA synthetase(PC00047)	Oryza sativa
				ORYSJ|EnsemblGenome=Os12g0538500|UniProtKB=Q2QP88	OS12G0538500	CHY zinc finger family protein, expressed;LOC_Os12g35320;ortholog	E3 UBIQUITIN-PROTEIN LIGASE MIEL1 (PTHR21319:SF20)	ubiquitin-protein ligase(PC00234)	Oryza sativa
				ORYSJ|EnsemblGenome=Os12g0538300|UniProtKB=Q2QP91	OS12G0538300	Conserved oligomeric Golgi complex subunit 8;LOC_Os12g35290;ortholog	CONSERVED OLIGOMERIC GOLGI COMPLEX SUBUNIT 8 (PTHR21311:SF0)		Oryza sativa
				ORYSJ|EnsemblGenome=Os12g0541500|UniProtKB=Q2QP54	OS12G0541500	Polyprotein of EF-Ts, chloroplastic;PETs;ortholog	POLYPROTEIN OF EF-TS, CHLOROPLASTIC (PTHR11741:SF10)	translation elongation factor(PC00222)	Oryza sativa
				ORYSJ|EnsemblGenome=Os12g0541000|UniProtKB=B7FAH8	OS12G0541000	Os12g0541000 protein;Os12g0541000;ortholog	RIBOFLAVIN SYNTHASE (PTHR21098:SF0)	transferase(PC00220)	Oryza sativa
				ORYSJ|EnsemblGenome=Os12g0540900|UniProtKB=Q2QP62	OS12G0540900	Tryptophanyl-tRNA synthetase;LOC_Os12g35570;ortholog	TRYPTOPHAN--TRNA LIGASE, CYTOPLASMIC (PTHR10055:SF1)	aminoacyl-tRNA synthetase(PC00047)	Oryza sativa
localization (GO:0051179)	2	0.024	0.154	ORYSJ|EnsemblGenome=Os12g0540800|UniProtKB=Q2QP63	OS12G0540800	Kelch motif family protein, expressed;LOC_Os12g35560;ortholog	KELCH MOTIF FAMILY PROTEIN, EXPRESSED (PTHR46093:SF2)		Oryza sativa
				ORYSJ|EnsemblGenome=Os12g0538300|UniProtKB=Q2QP91	OS12G0538300	Conserved oligomeric Golgi complex subunit 8;LOC_Os12g35290;ortholog	CONSERVED OLIGOMERIC GOLGI COMPLEX SUBUNIT 8 (PTHR21311:SF0)		Oryza sativa
metabolic process (GO:0008152)	5	0.06	0.385	ORYSJ|EnsemblGenome=Os12g0533700|UniProtKB=Q2QPD4	OS12G0533700	Phenylalanyl-tRNA synthetase;LOC_Os12g34860;ortholog	PHENYLALANINE--TRNA LIGASE, MITOCHONDRIAL (PTHR11538:SF41)	aminoacyl-tRNA synthetase(PC00047)	Oryza sativa
				ORYSJ|EnsemblGenome=Os12g0538500|UniProtKB=Q2QP88	OS12G0538500	CHY zinc finger family protein, expressed;LOC_Os12g35320;ortholog	E3 UBIQUITIN-PROTEIN LIGASE MIEL1 (PTHR21319:SF20)	ubiquitin-protein ligase(PC00234)	Oryza sativa
				ORYSJ|EnsemblGenome=Os12g0541500|UniProtKB=Q2QP54	OS12G0541500	Polyprotein of EF-Ts, chloroplastic;PETs;ortholog	POLYPROTEIN OF EF-TS, CHLOROPLASTIC (PTHR11741:SF10)	translation elongation factor(PC00222)	Oryza sativa
				ORYSJ|EnsemblGenome=Os12g0541000|UniProtKB=B7FAH8	OS12G0541000	Os12g0541000 protein;Os12g0541000;ortholog	RIBOFLAVIN SYNTHASE (PTHR21098:SF0)	transferase(PC00220)	Oryza sativa
				ORYSJ|EnsemblGenome=Os12g0540900|UniProtKB=Q2QP62	OS12G0540900	Tryptophanyl-tRNA synthetase;LOC_Os12g35570;ortholog	TRYPTOPHAN--TRNA LIGASE, CYTOPLASMIC (PTHR10055:SF1)	aminoacyl-tRNA synthetase(PC00047)	Oryza sativa

[truncated: 7 more sheets: ShallowSLength2018, ShallowLLength2018, ShallowNDLength2018, DeepSLength2018, DeepLLength2018, DeepNDLength2018, PerDeep 2018]
