# Supplementary material for: Response of Southeast Asian rice root architecture and anatomy phenotypes to drought stress
Source: Front Plant Sci. 2022 Oct 19;13:1008954. doi: 10.3389/fpls.2022.1008954 (PMC9629509; doi:10.3389/fpls.2022.1008954)
Supplement: Supplementary file 1 [file DataSheet_1.zip › Table S9. Gene annotations in QTL regions.xlsx]

## Sheet: crownroot.no_2016
Table S9. Gene annotations in QTL regions
gene_id	biotype	seq_region_id	seq_region_start	seq_region_end	seq_region_strand	display_xref_id	gene	source	description
370933	protein_coding	1820	4137248	4142661	1	4037520	Os06g0183100	ensembl	B-type response regulator, Cytokinin signaling (Os06t0183100-01);B-type response regulator, Cytokinin signaling (Os06t0183100-02)
342878	protein_coding	1820	4142851	4150976	-1	4037523	Os06g0183200	ensembl	Histidine kinase, Cytokinin signaling (Os06t0183200-01)
366470	protein_coding	1820	4161337	4162797	1	4037526	Os06g0183600	ensembl	Exo70 exocyst complex subunit domain containing protein. (Os06t0183600-00)
353817	protein_coding	1820	4161234	4166971	-1		Os06g0183700	ensembl	Hypothetical conserved gene. (Os06t0183700-01);Conserved hypothetical protein. (Os06t0183700-02)
350591	protein_coding	1820	4167296	4174105	-1	4037528	Os06g0183800	ensembl	Similar to Chromatin-remodeling factor CHD3. (Os06t0183800-01)
356173	protein_coding	1820	4189161	4190563	-1		Os06g0183900	ensembl	Protein of unknown function DUF602 family protein. (Os06t0183900-01)
347726	protein_coding	1820	4192207	4194418	-1	4037529	Os06g0184000	ensembl	Similar to BHLH transcription factor. (Os06t0184000-00)
341041	protein_coding	1820	4213272	4218300	-1	4037532	Os06g0184300	ensembl	Similar to Ubiquitin carboxyl-terminal hydrolase. (Os06t0184300-01);Similar to Ubiquitin carboxyl-terminal hydrolase. (Os06t0184300-02);Similar to Ubiquitin carboxyl-terminal hydrolase (Fragment). (Os06t0184300-03)
344616	protein_coding	1820	4224345	4228004	1		Os06g0184400	ensembl	Similar to predicted protein. (Os06t0184400-00)
360682	protein_coding	1820	4229401	4233324	-1		Os06g0184500	ensembl	BTB domain containing protein. (Os06t0184500-00)
366015	protein_coding	1820	4264424	4265115	-1	4037535	Os06g0184800	ensembl	Similar to Low-temperature induced protein lt101.1 (Blt101) (Blt101.1). (Os06t0184800-01)
350981	protein_coding	1820	4266432	4270512	-1		Os06g0184866	ensembl	Pentatricopeptide repeat domain containing protein. (Os06t0184866-01)
350674	protein_coding	1820	4269116	4270614	1	4037536	Os06g0184900	ensembl	Transferase family protein. (Os06t0184900-01)
339941	protein_coding	1820	4276289	4277154	1		Os06g0185100	ensembl	Similar to estradiol 17-beta-dehydrogenase 8. (Os06t0185100-00)
362570	protein_coding	1820	4286708	4287890	1	4037538	Os06g0185300	ensembl	Transferase family protein. (Os06t0185300-01)
364696	protein_coding	1820	4301775	4303137	-1	4037540	Os06g0185500	ensembl	Transferase family protein. (Os06t0185500-00)
349791	protein_coding	1820	4315723	4319249	-1		Os06g0185800	ensembl	Pentatricopeptide repeat domain containing protein. (Os06t0185800-01)
358065	protein_coding	1820	4321654	4325071	1	4037542	Os06g0185900	ensembl	Similar to Glutathione peroxidase. (Os06t0185900-01)
340463	protein_coding	1820	4326731	4329367	1		Os06g0185966	ensembl	Similar to Glutathione peroxidase. (Os06t0185966-00)
353834	protein_coding	1820	4329666	4330597	1	4037544	Os06g0186000	ensembl	Similar to Glutathione peroxidase. (Os06t0186000-01)
364992	protein_coding	1820	4331516	4334810	-1		Os06g0186100	ensembl	Protein kinase, catalytic domain domain containing protein. (Os06t0186100-00)
346705	protein_coding	1820	4339307	4342791	-1		Os06g0186300	ensembl	Leucine-rich repeat domain containing protein. (Os06t0186300-00)
365836	protein_coding	1820	4347162	4353377	-1	4037545	Os06g0186400	ensembl	Similar to Serine carboxypeptidase II-2 precursor (EC 3.4.16.6) (CP-MII.2) (Fragment). (Os06t0186400-01)
355613	protein_coding	1820	4362697	4370853	1		Os06g0186500	ensembl	Similar to predicted protein. (Os06t0186500-01)
350467	protein_coding	1820	4371000	4376383	-1		Os06g0186600	ensembl	Conserved hypothetical protein. (Os06t0186600-01);Similar to predicted protein. (Os06t0186600-02)
345736	protein_coding	1820	4379813	4383418	-1		Os06g0186700	ensembl	Biopterin transport-related protein BT1 family protein. (Os06t0186700-01)
342108	protein_coding	1820	4388233	4391751	-1		Os06g0186900	ensembl	TIP49, C-terminal domain containing protein. (Os06t0186900-01)
344096	protein_coding	1820	4393423	4401094	1	4037547	Os06g0187000	ensembl	Similar to Origin recognition complex 1. (Os06t0187000-01);Non-protein coding transcript. (Os06t0187000-02)
371420	protein_coding	1820	4401651	4403235	1		Os06g0187100	ensembl	Similar to F26G16.17 protein. (Os06t0187100-00)
367669	protein_coding	1820	4404127	4405602	-1	4037549	Os06g0187200	ensembl	Similar to Nucleotide sugar epimerase-like protein (UDP-D-glucuronate 4- epimerase) (EC 5.1.3.6). (Os06t0187200-01)
354292	protein_coding	1820	4409926	4411390	1		Os06g0187300	ensembl	Similar to RING-H2 finger protein ATL2C. (Os06t0187300-00)
354218	protein_coding	1820	4428670	4432280	1	4074355	Os06g0187900	ensembl	RNA recognition motif, RNP-1 domain containing protein. (Os06t0187900-01);RNA recognition motif, RNP-1 domain containing protein. (Os06t0187900-02)
345974	protein_coding	1820	4440848	4442813	1	4037550	Os06g0188000	ensembl	Similar to Cyclic nucleotide-gated channel C (Fragment). (Os06t0188000-01)
360483	protein_coding	1820	4443021	4446510	-1		Os06g0188100	ensembl	Protein of unknown function DUF250 domain containing protein. (Os06t0188100-01)
338473	protein_coding	1820	4459007	4463882	1	4037552	Os06g0188400	ensembl	Extracellular ligand-binding receptor domain containing protein. (Os06t0188400-01)
370510	protein_coding	1820	4481240	4487783	-1	4037554	Os06g0188700	ensembl	Similar to Glutamate receptor. (Os06t0188700-00)
340476	protein_coding	1820	4489588	4493909	-1	4037555	Os06g0188800	ensembl	Extracellular solute-binding protein, family 3 domain containing protein. (Os06t0188800-01);Extracellular solute-binding protein, family 3 domain containing protein. (Os06t0188800-02)
362276	protein_coding	2432	20459698	20461499	1	4040034	Os08g0425700	ensembl	Similar to Annexin-like protein. (Os08t0425700-01)
372991	protein_coding	2432	20461754	20465184	-1		Os08g0425800	ensembl	Similar to DRP2 protein (Fragment). (Os08t0425800-01);Hypothetical conserved gene. (Os08t0425800-02)
365528	protein_coding	2432	20468337	20470477	1		Os08g0426000	ensembl	Similar to DNA-directed RNA polymerases I, II, and III 14.4 kDa polypeptide. (Os08t0426000-00)
339259	protein_coding	2432	20528683	20534865	1		Os08g0426866	ensembl	Similar to Kanadi1. (Os08t0426866-00)
354873	protein_coding	2432	20528292	20538973	-1		Os08g0427100	ensembl	Hypothetical conserved gene. (Os08t0427100-01);Hypothetical protein. (Os08t0427100-02);Hypothetical gene. (Os08t0427100-03)
370173	protein_coding	2432	20553131	20557882	1	4040037	Os08g0427300	ensembl	Protein of unknown function DUF1712, fungi domain containing protein. (Os08t0427300-01);Similar to Myrosinase (Fragment). (Os08t0427300-02)
365672	protein_coding	2432	20559024	20566198	1	4040038	Os08g0427500	ensembl	DNA repair protein Rad4 family protein. (Os08t0427500-01)
356045	protein_coding	2432	20567577	20569373	-1		Os08g0427600	ensembl	Similar to receptor kinase. (Os08t0427600-00)
345753	protein_coding	2432	20573199	20573985	1		Os08g0427700	ensembl	Histone H2A. (Os08t0427700-00)
367199	protein_coding	2432	20578999	20583495	-1		Os08g0427900	ensembl	Similar to Hin19 (Fragment). (Os08t0427900-01);Hypothetical conserved gene. (Os08t0427900-02)
342041	protein_coding	2432	20601638	20601971	1		Os08g0428200	ensembl	Similar to Myb51 protein. (Os08t0428200-01)
365321	protein_coding	2432	20618998	20622780	-1		Os08g0428300	ensembl	Similar to RNA polymerase Rpb3/Rpb11 dimerisation domain containing protein, expressed. (Os08t0428300-01)
350360	protein_coding	2432	20624908	20627940	-1	4040040	Os08g0428400	ensembl	Tify domain containing protein. (Os08t0428400-01);Similar to ZIM motif family protein. (Os08t0428400-02)
359056	protein_coding	2432	20657025	20658055	-1		Os08g0428800	ensembl	Similar to High mobility group I/Y-2. (Os08t0428800-00)
349286	protein_coding	2432	20666240	20673557	-1		Os08g0428900	ensembl	Chaperonin Cpn60/TCP-1 family protein. (Os08t0428900-01)
370458	protein_coding	2432	20776099	20782389	-1		Os08g0430000	ensembl	Conserved hypothetical protein. (Os08t0430000-01);Hypothetical conserved gene. (Os08t0430000-02)
341094	protein_coding	2432	20790427	20794614	1		Os08g0430100	ensembl	Similar to Myosin-like protein. (Os08t0430100-01)
362376	protein_coding	2432	20797021	20801708	1	4031296	Os08g0430200	ensembl	UV excision repair protein Rad23 family protein. (Os08t0430200-01);Similar to DNA repair protein RAD23. (Os08t0430200-02)
341832	protein_coding	2432	20812503	20815627	-1	4040043	Os08g0430500	ensembl	14-3-3 protein, Florigen receptor, Flowering (Os08t0430500-01);Similar to 14-3-3-like protein S94. (Os08t0430500-02);Similar to 14-3-3-like protein GF14-C. (Os08t0430500-03)
341592	protein_coding	2432	20817234	20820444	-1		Os08g0430600	ensembl	Similar to Threonine endopeptidase. (Os08t0430600-01);Similar to Threonine endopeptidase. (Os08t0430600-02)
356142	protein_coding	2432	20820938	20824888	-1		Os08g0430700	ensembl	Similar to UVB-resistance protein-like. (Os08t0430700-01);Similar to UVB-resistance protein-like. (Os08t0430700-02)
367918	protein_coding	2432	20828249	20831334	1		Os08g0430800	ensembl	Conserved hypothetical protein. (Os08t0430800-01);Conserved hypothetical protein. (Os08t0430800-02)
346535	protein_coding	2432	20848026	20853007	1		Os08g0431100	ensembl	Bromo adjacent region domain containing protein. (Os08t0431100-01);Bromo adjacent region domain containing protein. (Os08t0431100-02);Hypothetical conserved gene. (Os08t0431100-03);Hypothetical conserved gene. (Os08t0431100-04)
353656	protein_coding	2432	20855158	20858415	1		Os08g0431200	ensembl	Similar to Formin-like protein 9. (Os08t0431200-00)
368391	protein_coding	2950	1998837	1999759	-1		Os10g0132300	ensembl	Similar to Jasmonate-induced protein. (Os10t0132300-01)
365555	protein_coding	2950	2044042	2057059	1		Os10g0132700	ensembl	Similar to NB-ARC domain containing protein, expressed. (Os10t0132700-01)
373028	protein_coding	2950	2057710	2058225	1		Os10g0133000	ensembl	Similar to NB-ARC domain containing protein, expressed. (Os10t0133000-00)
354989	protein_coding	2950	2059421	2060817	-1	4041364	Os10g0133100	ensembl	Cyclin-like F-box domain containing protein. (Os10t0133100-01)
353092	protein_coding	2950	2087427	2091932	1		Os10g0133500	ensembl	Transferase family protein. (Os10t0133500-01)
354523	protein_coding	2950	2099188	2099823	-1		Os10g0133600	ensembl	Protein kinase-like domain containing protein. (Os10t0133600-01)
338776	protein_coding	2950	2107756	2109186	-1		Os10g0133800	ensembl	NB-ARC domain containing protein. (Os10t0133800-00)
347727	protein_coding	2950	2143418	2148422	1		Os10g0134500	ensembl	NB-ARC domain containing protein. (Os10t0134500-00)
367395	protein_coding	2950	2151190	2152784	1		Os10g0134700	ensembl	Protein kinase-like domain containing protein. (Os10t0134700-00)
347217	protein_coding	2950	2163122	2164565	1		Os10g0134900	ensembl	NB-ARC domain containing protein. (Os10t0134900-00)
345294	protein_coding	2950	2169099	2170542	1		Os10g0135100	ensembl	NB-ARC domain containing protein. (Os10t0135100-00)
352461	protein_coding	2950	2178841	2183095	-1		Os10g0135200	ensembl	Ras GTPase family protein. (Os10t0135200-01)
355985	protein_coding	2950	2185064	2189599	-1		Os10g0135250	ensembl	Lipocalin domain containing protein. (Os10t0135250-01)
352332	protein_coding	2950	2185292	2188535	1	4041365	Os10g0135300	ensembl	F-box domain, cyclin-like domain containing protein. (Os10t0135300-01);F-box domain, cyclin-like domain containing protein. (Os10t0135300-02)
367898	protein_coding	2950	2192056	2194420	1	4041366	Os10g0135400	ensembl	Cyclin-like F-box domain containing protein. (Os10t0135400-01)
345609	protein_coding	2950	2196559	2198967	1	4041367	Os10g0135500	ensembl	Cyclin-like F-box domain containing protein. (Os10t0135500-01)
342214	protein_coding	2950	2201512	2206735	1	4041368	Os10g0135600	ensembl	Alpha/beta hydrolase family protein. (Os10t0135600-01)
368865	protein_coding	2950	2226411	2231401	-1		Os10g0136100	ensembl	Similar to Hv1LRR2. (Os10t0136100-01);Similar to NB-ARC domain containing protein, expressed. (Os10t0136100-02)
360943	protein_coding	2950	2239218	2242139	-1		Os10g0136150	ensembl	Similar to F-box domain containing protein, expressed. (Os10t0136150-00)
338734	protein_coding	2950	2243002	2245973	-1	4041369	Os10g0136200	ensembl	Cyclin-like F-box domain containing protein. (Os10t0136200-01);Similar to F-box domain containing protein, expressed. (Os10t0136200-02)
359920	protein_coding	2950	2249407	2252236	-1		Os10g0136400	ensembl	Similar to Protein kinase domain containing protein, expressed. (Os10t0136400-00)
340610	protein_coding	2950	2257492	2262619	1		Os10g0136500	ensembl	Similar to SRK5 protein (Fragment). (Os10t0136500-01)
369827	protein_coding	2950	2296706	2300715	-1	4041370	Os10g0137000	ensembl	Cyclin-like F-box domain containing protein. (Os10t0137000-01)
345836	protein_coding	2950	2317204	2317845	1		Os10g0137300	ensembl	Similar to BLN1-1. (Os10t0137300-00)
367530	protein_coding	2950	2337370	2340164	-1		Os10g0137700	ensembl	Cyclin-like F-box domain containing protein. (Os10t0137700-01)
342805	protein_coding	2950	2358853	2368717	1	4034449	Os10g0138100	ensembl	Similar to Aldehyde oxidase-2. (Os10t0138100-01);Similar to aldehyde oxidase-2. (Os10t0138100-02)

## Sheet: crownroot.no_2018
Table S9. Gene annotations in QTL regions
gene_id	biotype	seq_region_id	seq_region_start	seq_region_end	seq_region_strand	display_xref_id	gene	source	description
353892	protein_coding	2134	17116440	17120414	1		Os07g0474600	ensembl	Similar to Mycolic acid methyl transferase-like protein. (Os07t0474600-01)
355337	protein_coding	2134	17126204	17129929	1		Os07g0474700	ensembl	Similar to cDNA, clone: J090064H24, full insert sequence. (Os07t0474700-01)
339419	protein_coding	2134	17162250	17165698	-1	4075666	Os07g0475400	ensembl	Similar to Expansin-like protein A (Fragment). (Os07t0475400-01)
358211	protein_coding	2134	17186673	17187640	1	4038987	Os07g0475700	ensembl	Auxin responsive SAUR protein family protein. (Os07t0475700-01)
354940	protein_coding	2134	17195348	17196977	-1		Os07g0475800	ensembl	Eukaryotic rRNA processing family protein. (Os07t0475800-01)
350969	protein_coding	2134	17198555	17208207	-1		Os07g0475900	ensembl	Similar to kinase family protein. (Os07t0475900-01)
348831	protein_coding	2134	17230234	17245273	-1		Os07g0476200	ensembl	Tetratricopeptide TPR-1 domain containing protein. (Os07t0476200-01);Similar to PAF1 complex component. (Os07t0476200-02);Similar to PAF1 complex component. (Os07t0476200-03)
346973	protein_coding	2134	17251265	17254046	-1		Os07g0476401	ensembl	Similar to K-exchanger-like protein. (Os07t0476401-00)
358884	protein_coding	2134	17254973	17260556	-1	4038989	Os07g0476500	ensembl	Cyclophilin-like domain containing protein. (Os07t0476500-01)
348069	protein_coding	2134	17268782	17269949	1	4038991	Os07g0476900	ensembl	Thioredoxin domain 2 containing protein. (Os07t0476900-01)
364355	protein_coding	2134	17270903	17274278	-1		Os07g0477000	ensembl	RNA polymerase Rpb7, N-terminal domain containing protein. (Os07t0477000-01)
341968	protein_coding	2134	17276190	17276684	-1		Os07g0477250	ensembl	Similar to S-adenosylmethionine synthetase 2. (Os07t0477250-00)
370882	protein_coding	2134	17277620	17283511	1		Os07g0477500	ensembl	Histone deacetylation protein Rxt3 domain containing protein. (Os07t0477500-01)
367503	protein_coding	2134	17400026	17403054	1	4038992	Os07g0479100	ensembl	Zinc finger, RING/FYVE/PHD-type domain containing protein. (Os07t0479100-01);Zinc finger, RING/FYVE/PHD-type domain containing protein. (Os07t0479100-02)
371186	protein_coding	2134	17404649	17409779	1		Os07g0479200	ensembl	Similar to SL15-like (Fragment). (Os07t0479200-01)
350673	protein_coding	2432	4053090	4054653	1		Os08g0169300	ensembl	Similar to Flavonoid 7-O-methyltransferase. (Os08t0169300-00)
360998	protein_coding	2432	4058250	4058862	-1		Os08g0169400	ensembl	Similar to cytokinin-O-glucosyltransferase 2. (Os08t0169400-00)
341367	protein_coding	2432	4065431	4069281	1		Os08g0169600	ensembl	RNA polymerase II transcription factor SIII, subunit A domain containing protein. (Os08t0169600-01)
369007	protein_coding	2432	4069808	4076114	-1		Os08g0169700	ensembl	Similar to predicted protein. (Os08t0169700-01)
343039	protein_coding	2432	4078669	4088877	1		Os08g0169800	ensembl	HAD-superfamily hydrolase, subfamily IA, REG-2-like domain containing protein. (Os08t0169800-01)
344169	protein_coding	2432	4105460	4107105	1		Os08g0170100	ensembl	NB-ARC domain containing protein. (Os08t0170100-01)
363591	protein_coding	2432	4111865	4115417	1		Os08g0170200	ensembl	Disease resistance protein domain containing protein. (Os08t0170200-00)
355423	protein_coding	2432	4135126	4138360	-1		Os08g0170700	ensembl	Disease resistance protein domain containing protein. (Os08t0170700-00)
372797	protein_coding	2432	4153416	4157248	-1	4039692	Os08g0170900	ensembl	Winged helix repressor DNA-binding domain containing protein. (Os08t0170900-01);Similar to H0306F03.4 protein. (Os08t0170900-02)
359924	protein_coding	2432	4175878	4176277	-1	4039694	Os08g0171100	ensembl	Similar to WRINKLED1 (Activator of sporamin LUC 1). (Os08t0171100-01)
350410	protein_coding	2432	4177561	4178512	-1		Os08g0171216	ensembl	Similar to Transcription factor AP2D9. (Os08t0171216-01)
363705	protein_coding	2432	4179589	4180539	-1	4039696	Os08g0171333	ensembl	Glutaredoxin domain containing protein. (Os08t0171333-00)
341011	protein_coding	2432	4191606	4194980	-1		Os08g0171600	ensembl	RNA polymerase Rpb2, domain 6 containing protein. (Os08t0171600-01)
368010	protein_coding	2432	4211443	4212914	-1		Os08g0171800	ensembl	Protein of unknown function DUF617, plant family protein. (Os08t0171800-01)
347421	protein_coding	2432	4237020	4242584	1		Os08g0172200	ensembl	UvrB/UvrC protein domain containing protein. (Os08t0172200-01)
371540	protein_coding	2432	4242951	4249645	1		Os08g0172300	ensembl	Similar to H1005F08.16 protein. (Os08t0172300-01);Hypothetical protein. (Os08t0172300-02)
355951	protein_coding	2432	4254521	4255346	-1		Os08g0172566	ensembl	Similar to H0315A08.1 protein. (Os08t0172566-00)
339957	protein_coding	2432	4303902	4304696	-1	4039697	Os08g0173700	ensembl	Similar to Ethylene-responsive transcription factor 4 (Ethylene-responsive element binding factor 4) (Related to APETALA-2 protein 5) (EREBP-4) (AtERF4). (Os08t0173700-01)
344733	protein_coding	2432	4316104	4318545	-1		Os08g0174100	ensembl	Similar to transferase family protein. (Os08t0174100-00)
366738	protein_coding	2432	4325892	4329843	1		Os08g0174300	ensembl	Transferase domain containing protein. (Os08t0174300-00)
350928	protein_coding	2432	4332106	4334829	-1	4039699	Os08g0174500	ensembl	Putative HAP3 subunit of the CCAAT box-binding transcription factor, Flowering time, Short-day promotion, Long-day repression (Os08t0174500-01);Similar to Heading date 5. (Os08t0174500-02)
355628	protein_coding	2432	4344171	4350465	1	4039702	Os08g0174700	ensembl	Similar to SERK1 (Fragment). (Os08t0174700-01)
361101	protein_coding	2432	4352815	4361392	1		Os08g0174800	ensembl	Similar to Benzothiadiazole-induced somatic embryogenesis receptor kinase 1. (Os08t0174800-01);Similar to Benzothiadiazole-induced somatic embryogenesis receptor kinase 1. (Os08t0174800-02)
338253	protein_coding	2432	4363359	4365519	1		Os08g0174900	ensembl	Similar to CRS2-associated factor 2. (Os08t0174900-01)
347716	protein_coding	2432	4371022	4372930	1		Os08g0175000	ensembl	Similar to strictosidine synthase 1. (Os08t0175000-00)
372872	protein_coding	2432	4385769	4388881	-1		Os08g0175200	ensembl	Protein of unknown function DUF292, eukaryotic domain containing protein. (Os08t0175200-01);Hypothetical conserved gene. (Os08t0175200-02)
370834	protein_coding	2432	4391050	4400757	-1	4039703	Os08g0175300	ensembl	PolI-like DNA polymerase. (Os08t0175300-01);Similar to PolI-like DNA polymerase. (Os08t0175300-02)
360829	protein_coding	2432	4411430	4417245	-1		Os08g0175600	ensembl	Similar to PolI-like DNA polymerase. (Os08t0175600-01)
343325	protein_coding	2432	4430918	4434203	1		Os08g0176100	ensembl	DNA/pantothenate metabolism flavoprotein, C-terminal domain containing protein. (Os08t0176100-01)
351732	protein_coding	2432	4445655	4447532	1	4039704	Os08g0176200	ensembl	Serine/threonine protein kinase-related domain containing protein. (Os08t0176200-01)

## Sheet: Crownroot.Tiller_2016
Table S9. Gene annotations in QTL regions
gene_id	biotype	seq_region_id	seq_region_start	seq_region_end	seq_region_strand	display_xref_id	gene	source	description
369483	protein_coding	435	1816334	1819090	-1	4031160	Os02g0134300	ensembl	Protein of unknown function DUF701, zinc-binding putative family protein. (Os02t0134300-01)
344143	protein_coding	435	1821869	1826372	1	4031161	Os02g0134400	ensembl	Fumarate reductase/succinate dehydrogenase flavoprotein, C-terminal domain containing protein. (Os02t0134400-01)
361180	protein_coding	435	1826778	1829347	-1		Os02g0134500	ensembl	Similar to UPF0497 membrane protein Sb04g002820. (Os02t0134500-01)
346759	protein_coding	435	1850981	1858243	-1	4031162	Os02g0135200	ensembl	Similar to Mitogen-activated protein kinase 13. (Os02t0135200-00)
351305	protein_coding	435	1860177	1864482	-1	4031163	Os02g0135300	ensembl	Similar to Wee1-like protein kinase. (Os02t0135300-00)
352322	protein_coding	435	1872692	1874820	1		Os02g0135500	ensembl	Similar to glycosyltransferase. (Os02t0135500-01);Glycosyltransferase AER61, uncharacterized domain containing protein. (Os02t0135500-02)
342415	protein_coding	435	1882715	1888893	1		Os02g0135700	ensembl	DNA polymerase V family protein. (Os02t0135700-01);Hypothetical conserved gene. (Os02t0135700-02)
364618	protein_coding	435	1902990	1905124	1	4031164	Os02g0135800	ensembl	Similar to Sec13-like protein (Fragment). (Os02t0135800-01);Similar to Sec13-like protein (Fragment). (Os02t0135800-02);Similar to Sec13p. (Os02t0135800-03)
341333	protein_coding	435	1909010	1912796	1		Os02g0135900	ensembl	Similar to 5'-AMP-activated protein kinase beta-1 subunit-related. (Os02t0135900-01);Similar to predicted protein. (Os02t0135900-02)
341939	protein_coding	435	1913422	1916137	-1		Os02g0136000	ensembl	Phox/Bem1p domain containing protein. (Os02t0136000-00)
359016	protein_coding	435	1946332	1949400	-1		Os02g0136800	ensembl	Protein of unknown function DUF1677, Oryza sativa family protein. (Os02t0136800-01);Protein of unknown function DUF1677, Oryza sativa family protein. (Os02t0136800-02)
337955	protein_coding	435	1949825	1953397	1		Os02g0136900	ensembl	Protein kinase, core domain containing protein. (Os02t0136900-01)
373074	protein_coding	435	1957374	1965374	1		Os02g0137000	ensembl	WD40 repeat-like domain containing protein. (Os02t0137000-01)
343321	protein_coding	435	1967733	1972800	1		Os02g0137100	ensembl	Similar to plant-specific domain TIGR01589 family protein. (Os02t0137100-01)
356145	protein_coding	435	1972939	1974762	-1		Os02g0137200	ensembl	Similar to 50S ribosomal protein L3-1, chloroplast precursor. (Os02t0137200-01);Similar to 50S ribosomal protein L3. (Os02t0137200-02)
344150	protein_coding	435	1979693	1983583	1		Os02g0137400	ensembl	Similar to Spliceosomal-like protein. (Os02t0137400-01)
339149	protein_coding	435	1991843	1997302	1	4031165	Os02g0137500	ensembl	Similar to histone acetyltransferase. (Os02t0137500-01)
364072	protein_coding	435	1998224	2000826	1		Os02g0137600	ensembl	Bacterial methyltransferase family protein. (Os02t0137600-01)
349166	protein_coding	435	2001887	2005864	1		Os02g0137700	ensembl	NAD(P)-binding domain containing protein. (Os02t0137700-01)
371436	protein_coding	435	2007232	2009961	1	4031167	Os02g0137800	ensembl	Heterotrimeric G protein gamma subunit 2, Regulation of abiotic stresses (Os02t0137800-01);Similar to G protein gamma subunit 2. (Os02t0137800-02)
369146	protein_coding	435	2021051	2023488	-1		Os02g0138000	ensembl	Leucine-rich repeat, plant specific containing protein. (Os02t0138000-00)
367799	protein_coding	435	2037530	2040430	1		Os02g0138200	ensembl	RNA recognition motif, RNP-1 domain containing protein. (Os02t0138200-01);Similar to Marker Xucw84. (Os02t0138200-02);Similar to Marker Xucw84. (Os02t0138200-03)
366058	protein_coding	435	2050853	2056023	-1		Os02g0138500	ensembl	GDP-fucose protein O-fucosyltransferase domain containing protein. (Os02t0138500-00)
363671	protein_coding	435	2064263	2065735	1		Os02g0138600	ensembl	Protein of unknown function DUF1677, Oryza sativa family protein. (Os02t0138600-01)
340364	protein_coding	435	2073173	2075673	1	4031169	Os02g0138900	ensembl	Similar to ATCAX5; calcium:cation antiporter/ cation:cation antiporter. (Os02t0138900-01)
350677	protein_coding	435	2075629	2079136	-1	4031170	Os02g0139000	ensembl	Transcription factor, Regulation of Pi signaling and homeostasis, Tolerance to low-Pi stress (Os02t0139000-01)
355225	protein_coding	435	2082561	2085271	-1		Os02g0139100	ensembl	Activator of Hsp90 ATPase, N-terminal domain containing protein. (Os02t0139100-01)
361030	protein_coding	435	2087140	2092997	-1	4031173	Os02g0139200	ensembl	Skb1 methyltransferase family protein. (Os02t0139200-01)
369117	protein_coding	435	2096626	2101451	1		Os02g0139300	ensembl	Glycoside hydrolase, family 17 protein. (Os02t0139300-01);Glycoside hydrolase, family 17 protein. (Os02t0139300-02);Hypothetical gene. (Os02t0139300-03)
363032	protein_coding	435	2106368	2110510	1	4031175	Os02g0139400	ensembl	Similar to Squamosa promoter-binding-like protein 3. (Os02t0139400-01)
355406	protein_coding	435	2110965	2118966	-1	4031177	Os02g0139500	ensembl	Similar to Beta-amyrin synthase. (Os02t0139500-01);Similar to Cycloartenol synthase. (Os02t0139500-02)
357592	protein_coding	435	2124897	2128513	1		Os02g0139600	ensembl	Similar to Aspartyl-tRNA synthetase. (Os02t0139600-01);Similar to predicted protein. (Os02t0139600-02)
358173	protein_coding	435	2128429	2137095	-1	4031178	Os02g0139700	ensembl	Similar to Cycloartenol synthase. (Os02t0139700-01)
368221	protein_coding	435	2141820	2142429	-1		Os02g0140101	ensembl	Similar to predicted protein. (Os02t0140101-00)
372369	protein_coding	435	2148516	2153358	-1	4031179	Os02g0140200	ensembl	Similar to cycloartenol synthase. (Os02t0140200-01)
357463	protein_coding	435	2160093	2161047	1	4074540	Os02g0140300	ensembl	Molybdopterin biosynthesis MoaE family protein. (Os02t0140300-01)
342648	protein_coding	435	2161770	2166648	-1	4031180	Os02g0140400	ensembl	Similar to Beta-amyrin synthase. (Os02t0140400-01)
347361	protein_coding	435	2177575	2178755	-1	4031180	Os02g0140500	ensembl	Similar to cycloartenol synthase. (Os02t0140500-00)
350379	protein_coding	435	2205767	2207522	1		Os02g0141000	ensembl	Butirosin biosynthesis, BtrG-like domain containing protein. (Os02t0141000-01)
362615	protein_coding	435	2207998	2214514	-1	4031181	Os02g0141100	ensembl	Similar to Auxin response factor 5. (Os02t0141100-00)
349300	protein_coding	435	2231145	2239224	-1	4031183	Os02g0141300	ensembl	Arabinokinase-Like Protein, Pollen development (Os02t0141300-01)
341271	protein_coding	435	2241066	2242600	-1		Os02g0141400	ensembl	Protein of unknown function DUF1677, Oryza sativa family protein. (Os02t0141400-01)
350790	protein_coding	435	3909560	3909841	1	4031266	Os02g0171500	ensembl	Gamma thionin family protein. (Os02t0171500-00)
354582	protein_coding	435	3926807	3927390	1		Os02g0171700	ensembl	Knottin domain containing protein. (Os02t0171700-01)
364647	protein_coding	435	3929618	3933222	1		Os02g0172000	ensembl	Similar to Defensin protein 1. (Os02t0172000-00)
365001	protein_coding	435	3950459	3955971	-1	4031268	Os02g0172600	ensembl	Similar to heavy metal ATPase. (Os02t0172600-00)
367208	protein_coding	435	3971431	3975146	1		Os02g0172800	ensembl	Similar to Zinc-binding protein. (Os02t0172800-01)
369114	protein_coding	435	3992043	3995076	-1		Os02g0173000	ensembl	Similar to UreD. (Os02t0173000-01)
359728	protein_coding	435	3995980	4002696	1	4031270	Os02g0173100	ensembl	Similar to cytochrome P450. (Os02t0173100-01);Similar to cytochrome P450. (Os02t0173100-02);Similar to Cytochrome P450 97B3 (EC 1.14.-.-). (Os02t0173100-03);Similar to cDNA clone:J013071M18, full insert sequence. (Os02t0173100-04)
359341	protein_coding	435	4008991	4010136	1	4031272	Os02g0173200	ensembl	VQ domain containing protein. (Os02t0173200-01)
352045	protein_coding	435	4024691	4028669	1		Os02g0173500	ensembl	Similar to Cholinephosphate cytidylyltransferase. (Os02t0173500-01)
345124	protein_coding	435	4030968	4032592	1		Os02g0173600	ensembl	Similar to Dreg-2 like protein. (Os02t0173600-01)
339356	protein_coding	435	4035328	4038406	1		Os02g0173700	ensembl	Similar to RNA binding. (Os02t0173700-01)
371548	protein_coding	435	4038445	4042357	-1		Os02g0173800	ensembl	Protein of unknown function DUF284, transmembrane eukaryotic family protein. (Os02t0173800-01)
343838	protein_coding	435	4044609	4052188	1		Os02g0173900	ensembl	Similar to SSADH. (Os02t0173900-01)
354848	protein_coding	435	4058194	4060315	-1		Os02g0174000	ensembl	Myb-like DNA-binding domain, SHAQKYF class domain containing protein. (Os02t0174000-00)
373089	protein_coding	435	4073883	4077949	1	4031273	Os02g0174100	ensembl	Similar to Isoform 2 of Squamosa promoter-binding-like protein 4. (Os02t0174100-01);SBP domain containing protein. (Os02t0174100-02);Similar to Isoform 2 of Squamosa promoter-binding-like protein 4. (Os02t0174100-03)
355630	protein_coding	435	4078521	4081527	-1	4031275	Os02g0174200	ensembl	ATMRK serine/threonine protein kinase-like domain containing protein. (Os02t0174200-01)
364976	protein_coding	435	4086325	4089165	1		Os02g0174400	ensembl	Protein kinase, catalytic domain domain containing protein. (Os02t0174400-00)
350419	protein_coding	435	4095841	4097972	1		Os02g0174800	ensembl	Protein of unknown function DUF581 family protein. (Os02t0174800-01)
345177	protein_coding	435	4103387	4105657	1	4031276	Os02g0175000	ensembl	Ion transporter , Na+ transport (Os02t0175000-01)
340405	protein_coding	435	4109810	4112679	1	4031279	Os02g0175100	ensembl	Similar to RISBZ4. (Os02t0175100-01)
342112	protein_coding	435	4112948	4113895	-1		Os02g0175200	ensembl	Domain of unknown function DUF632 domain containing protein. (Os02t0175200-00)
361842	protein_coding	435	4113940	4115856	-1		Os02g0175301	ensembl	Domain of unknown function DUF632 domain containing protein. (Os02t0175301-00)
359033	protein_coding	435	4120173	4127533	1	4031281	Os02g0175400	ensembl	Similar to Vacuolar H(+)-ATPase subunit A (Fragment). (Os02t0175400-01)
371083	protein_coding	435	4129142	4133817	1		Os02g0175500	ensembl	Protein of unknown function DUF266, plant family protein. (Os02t0175500-01)
359370	protein_coding	435	4134903	4135628	1		Os02g0175600	ensembl	Similar to 60S ribosomal protein L27a (Fragment). (Os02t0175600-01)
346143	protein_coding	435	4135897	4140382	-1		Os02g0175700	ensembl	Epsin-like, N-terminal domain containing protein. (Os02t0175700-01)
363661	protein_coding	435	4141509	4143652	1		Os02g0175800	ensembl	Similar to fiber protein Fb15. (Os02t0175800-01);Similar to fiber protein Fb15. (Os02t0175800-02)
358745	protein_coding	435	4144343	4147044	-1		Os02g0175900	ensembl	Mitotic checkpoint protein PRCC, C-terminal domain containing protein. (Os02t0175900-01);Mitotic checkpoint protein PRCC, C-terminal domain containing protein. (Os02t0175900-02)
345150	protein_coding	435	4150302	4150970	-1	4031282	Os02g0176000	ensembl	Zinc finger, B-box domain containing protein. (Os02t0176000-00)
364387	protein_coding	435	4165207	4175212	-1		Os02g0176100	ensembl	Similar to predicted protein. (Os02t0176100-01);Protein kinase-like domain containing protein. (Os02t0176100-02);Similar to predicted protein. (Os02t0176100-03)
371192	protein_coding	435	4184309	4185807	-1		Os02g0176400	ensembl	Uncharacterised protein family UPF0414 domain containing protein. (Os02t0176400-01)
353328	protein_coding	435	4196026	4208370	-1	4031283	Os02g0176700	ensembl	Similar to autoinhibited calcium ATPase. (Os02t0176700-00)
352187	protein_coding	435	4220950	4223647	-1		Os02g0176900	ensembl	Similar to apospory-associated protein C. (Os02t0176900-00)
366623	protein_coding	435	4247435	4251025	1	4031285	Os02g0177300	ensembl	Squamosa-promoter binding protein 1. (Os02t0177300-00)
356001	protein_coding	435	4270620	4274199	-1		Os02g0177500	ensembl	Similar to Small nuclear ribonucleoprotein F (snRNP-F) (Sm protein F) (Sm-F) (SmF). (Os02t0177500-01)
352850	protein_coding	435	4280502	4285929	1	4031287	Os02g0177600	ensembl	4-coumarate:coenzyme A ligase, Lignin biosynthesis, Defense against wounding (Os02t0177600-01)
364363	protein_coding	435	4286999	4288829	-1		Os02g0177700	ensembl	Uncharacterised protein family UPF0497, trans-membrane plant subgroup domain containing protein. (Os02t0177700-01)
356973	protein_coding	435	4293248	4299059	-1		Os02g0177800	ensembl	Similar to calmodulin binding protein. (Os02t0177800-01);Similar to Calmodulin-binding protein 60-B (Fragment). (Os02t0177800-02)
364095	protein_coding	435	4304103	4309655	1		Os02g0177900	ensembl	Carbohydrate kinase, FGGY domain containing protein. (Os02t0177900-01);Carbohydrate kinase, FGGY family protein. (Os02t0177900-02)
362898	protein_coding	435	4306895	4309939	-1		Os02g0178000	ensembl	Similar to SNF1 related protein kinase-like protein. (Os02t0178000-01)
338109	protein_coding	435	4315391	4316956	1	4031290	Os02g0178100	ensembl	Similar to CONSTANS-like protein CO6. (Os02t0178100-01)
345046	protein_coding	435	4332272	4334355	1		Os02g0178400	ensembl	Protein transport protein SEC61 gamma subunit. (Os02t0178400-01)
366685	protein_coding	435	4334610	4338102	-1		Os02g0178500	ensembl	Similar to DEM2. (Os02t0178500-01)
343761	protein_coding	2432	3493417	3494794	-1		Os08g0159700	ensembl	Protein of unknown function DUF296 domain containing protein. (Os08t0159700-01)
364589	protein_coding	2432	3508715	3512242	-1	4039670	Os08g0159800	ensembl	Zinc finger, CCCH-type domain containing protein. (Os08t0159800-00)
357929	protein_coding	2432	3514010	3518732	-1	4039672	Os08g0159900	ensembl	DEAD-like helicase, N-terminal domain containing protein. (Os08t0159900-01);Hypothetical conserved gene. (Os08t0159900-02)
341873	protein_coding	2432	3521480	3524095	-1		Os08g0160000	ensembl	Tho complex subunit 7 domain containing protein. (Os08t0160000-01)
360667	protein_coding	2432	3531033	3534901	1		Os08g0160300	ensembl	Similar to KANADI-like transcription factor FEATHERED. (Os08t0160300-00)
345724	protein_coding	2432	3544377	3550660	-1	4039673	Os08g0160500	ensembl	MLG (mixed-linkage glucan) synthase, Biosynthesis of MLG (cell wall polysaccharide) (Os08t0160500-01);Similar to Cellulose synthase-like CslF6. (Os08t0160500-02)
349894	protein_coding	2432	3575826	3577853	1		Os08g0161100	ensembl	Similar to stomatin1. (Os08t0161100-00)
354299	protein_coding	2432	3596518	3601575	-1		Os08g0161500	ensembl	Alpha/beta hydrolase fold-1 domain containing protein. (Os08t0161500-01)
357444	protein_coding	2432	3613402	3615762	1		Os08g0161700	ensembl	NADH dehydrogenase [ubiquinone] (complex I), iron-sulphur protein 6, mitochondria domain containing protein. (Os08t0161700-01)
353737	protein_coding	2432	3616279	3618459	1		Os08g0161750	ensembl	Similar to Secretory carrier-associated membrane protein 2. (Os08t0161750-00)
362776	protein_coding	2432	3619574	3621580	-1		Os08g0161800	ensembl	Similar to Choline-phosphate cytidylyltransferase B. (Os08t0161800-01);Similar to Cholinephosphate cytidylyltransferase. (Os08t0161800-02)
363995	protein_coding	2432	3622755	3624999	-1	4039676	Os08g0161900	ensembl	Molecular chaperone, heat shock protein, Hsp40, DnaJ domain containing protein. (Os08t0161900-01)
362520	protein_coding	2432	3630958	3635519	1		Os08g0162000	ensembl	Similar to transmembrane 9 superfamily protein member 1. (Os08t0162000-01)
360552	protein_coding	2432	3636181	3638028	1		Os08g0162033	ensembl	Similar to 50S ribosomal protein L13. (Os08t0162033-00)
369977	protein_coding	2432	3667092	3675772	1	4039677	Os08g0162100	ensembl	Transcriptional co-repressor, Regulation of meristem fate (Os08t0162100-01);Similar to predicted protein. (Os08t0162100-02)
342982	protein_coding	2432	3677031	3679364	1		Os08g0162200	ensembl	Pentatricopeptide repeat domain containing protein. (Os08t0162200-01)
357120	protein_coding	2432	3686057	3688009	-1		Os08g0162400	ensembl	Zinc finger, RING/FYVE/PHD-type domain containing protein. (Os08t0162400-01);Zinc finger, RING/FYVE/PHD-type domain containing protein. (Os08t0162400-02)
368646	protein_coding	2432	3694305	3696637	1	4039680	Os08g0162600	ensembl	Rubredoxin-type Fe(Cys)4 protein family protein. (Os08t0162600-01);Rubredoxin-type Fe(Cys)4 protein family protein. (Os08t0162600-02);Similar to predicted protein. (Os08t0162600-03)
338058	protein_coding	2432	3697393	3698162	1		Os08g0162700	ensembl	Aldehyde dehydrogenase, conserved site domain containing protein. (Os08t0162700-01)
346174	protein_coding	2432	3698349	3700499	-1	4039681	Os08g0162800	ensembl	Acyl-CoA-binding protein , Stress response (Os08t0162800-01)
341339	protein_coding	2432	3702590	3702903	-1		Os08g0162900	ensembl	Similar to 60S ribosomal protein L13. (Os08t0162900-00)
341647	protein_coding	2432	3722366	3726241	-1		Os08g0163100	ensembl	Nuf2 family protein. (Os08t0163100-01)
354326	protein_coding	2432	3726538	3727625	1		Os08g0163200	ensembl	Similar to Mps one binder kinase activator-like 1A. (Os08t0163200-00)
338349	protein_coding	2432	3728126	3728879	-1		Os08g0163300	ensembl	Similar to delta DNA polymerase. (Os08t0163300-00)
352095	protein_coding	2432	3732442	3736138	1	4039683	Os08g0163400	ensembl	RNA polymerase sigma-70 domain containing protein. (Os08t0163400-01);Similar to Plastid RNA polymerase sigma factor. (Os08t0163400-02)
355156	protein_coding	2432	3741345	3742419	-1		Os08g0163600	ensembl	Late embryogenesis abundant protein, LEA-14 domain containing protein. (Os08t0163600-00)
356635	protein_coding	2432	3740193	3745385	1		Os08g0163500	ensembl	Protein of unknown function DUF1005 family protein. (Os08t0163500-01)
346077	protein_coding	2432	3748224	3749873	1		Os08g0163800	ensembl	Similar to Anti-silencing protein 1. (Os08t0163800-01)
371751	protein_coding	2432	3748829	3749616	-1		Os08g0163850	ensembl	Helix-turn-helix, Fis-type domain containing protein. (Os08t0163850-01)
345669	protein_coding	2432	3753613	3754795	-1		Os08g0163900	ensembl	Protein of unknown function DUF569 domain containing protein. (Os08t0163900-00)
368103	protein_coding	2432	3757316	3760828	-1		Os08g0164000	ensembl	Protein of unknown function DUF569 family protein. (Os08t0164000-01)
340527	protein_coding	2432	3763274	3764796	-1	4039685	Os08g0164100	ensembl	Protein of unknown function DUF295 family protein. (Os08t0164100-01)
363644	protein_coding	2432	3770473	3772675	1		Os08g0164300	ensembl	Protein of unknown function DUF569 family protein. (Os08t0164300-01)
345528	protein_coding	2432	3844469	3845136	1		Os08g0165901	ensembl	Similar to H0402C08.3 protein. (Os08t0165901-00)
348707	protein_coding	2432	3859642	3861422	1		Os08g0166400	ensembl	Zinc finger, PMZ-type domain containing protein. (Os08t0166400-01)
343654	protein_coding	2432	19610458	19612119	1	4040008	Os08g0409500	ensembl	VQ domain containing protein. (Os08t0409500-01)
353426	protein_coding	2432	19632714	19635614	1		Os08g0409900	ensembl	Major facilitator superfamily protein. (Os08t0409900-01)
353772	protein_coding	2432	19641846	19645012	-1	4040009	Os08g0410266	ensembl	Protein of unknown function DUF295 domain containing protein. (Os08t0410266-00)
360012	protein_coding	2432	19647725	19649962	1		Os08g0410500	ensembl	Similar to carbohydrate transporter/ sugar porter/ transporter. (Os08t0410500-01)
367611	protein_coding	2432	19661984	19663477	1		Os08g0411000	ensembl	Prephenate dehydratase domain containing protein. (Os08t0411000-00)
346581	protein_coding	2432	19672758	19676628	-1		Os08g0411200	ensembl	Methyltransferase type 11 domain containing protein. (Os08t0411200-01)
348194	protein_coding	2432	19715537	19719676	-1		Os08g0412100	ensembl	NB-ARC domain containing protein. (Os08t0412100-01)
362121	protein_coding	2432	19721383	19725995	-1		Os08g0412200	ensembl	Nucleotide-binding, alpha-beta plait domain containing protein. (Os08t0412200-01)
357447	protein_coding	2432	19730276	19733253	1	4040011	Os08g0412401	ensembl	Similar to Adenosine 5'-phosphosulfate reductase-like. (Os08t0412401-01)
364626	protein_coding	2432	19735721	19738994	-1		Os08g0412500	ensembl	Uncharacterised protein family UPF0041 domain containing protein. (Os08t0412500-01)
359516	protein_coding	2432	19739823	19744499	-1		Os08g0412600	ensembl	RabGAP/TBC domain containing protein. (Os08t0412600-01)
339725	protein_coding	2432	19745573	19747063	1		Os08g0412700	ensembl	Protein of unknown function DUF1262 family protein. (Os08t0412700-01)
346275	protein_coding	2432	19747442	19748835	-1		Os08g0412800	ensembl	Protein of unknown function DUF1262 family protein. (Os08t0412800-01)
369903	protein_coding	2432	19757076	19760970	-1		Os08g0413000	ensembl	Similar to Valosin-containing protein (Fragment). (Os08t0413000-00)
339688	protein_coding	2432	19762998	19764245	-1		Os08g0413100	ensembl	Protein of unknown function DUF1262 domain containing protein. (Os08t0413100-00)
352945	protein_coding	2432	19766166	19767472	-1		Os08g0413200	ensembl	Protein of unknown function DUF1262 domain containing protein. (Os08t0413200-00)
359741	protein_coding	2432	19777632	19779296	-1		Os08g0413850	ensembl	Protein of unknown function DUF1262 domain containing protein. (Os08t0413850-01)
359449	protein_coding	2432	19787547	19790341	-1		Os08g0414000	ensembl	Protein of unknown function DUF1262 domain containing protein. (Os08t0414000-00)
365918	protein_coding	2432	19796449	19801162	1	4029410	Os08g0414200	ensembl	Zinc finger, RING/FYVE/PHD-type domain containing protein. (Os08t0414200-01)
355289	protein_coding	2432	19804132	19808750	1		Os08g0414300	ensembl	Conserved hypothetical protein. (Os08t0414300-01);Non-protein coding transcript. (Os08t0414300-02)
361444	protein_coding	2432	19826775	19829667	1		Os08g0414600	ensembl	Six-bladed beta-propeller, TolB-like domain containing protein. (Os08t0414600-01)
355961	protein_coding	2432	19830425	19836080	-1		Os08g0414700	ensembl	Similar to Trehalose-6-phosphate synthase (Fragment). (Os08t0414700-01)
361769	protein_coding	2432	19875348	19881382	1	4040012	Os08g0415600	ensembl	Similar to ubiquitin-protein ligase. (Os08t0415600-00)
344617	protein_coding	2432	19881334	19881981	-1		Os08g0415900	ensembl	Similar to Amino acid permease AAP4. (Os08t0415900-00)
355119	protein_coding	2432	19884020	19888355	-1	4040013	Os08g0416000	ensembl	Homeodomain leucine zipper protein. (Os08t0416000-01);Similar to Homeobox-leucine zipper protein HOX5. (Os08t0416000-02)
369626	protein_coding	2432	19898592	19907743	-1	4040015	Os08g0416100	ensembl	DEAD-like helicase, N-terminal domain containing protein. (Os08t0416100-01)
368431	protein_coding	2432	19913134	19918776	-1		Os08g0416400	ensembl	Nucleotide-binding, alpha-beta plait domain containing protein. (Os08t0416400-01);Similar to RNA binding motif protein. (Os08t0416400-02)
360822	protein_coding	2432	19937095	19940521	1	4040016	Os08g0416900	ensembl	Chaperone-like protein of protochlorophyllide oxidoreductase (POR), J-like protein, Regulation of chlorophyll biosynthesis (Os08t0416900-01)
360703	protein_coding	2432	19950692	19952388	-1		Os08g0417000	ensembl	2OG-Fe(II) oxygenase domain containing protein. (Os08t0417000-01)
355058	protein_coding	2432	19954825	19956227	-1		Os08g0417100	ensembl	Similar to cDNA, clone: J100014C05, full insert sequence. (Os08t0417100-01)

## Sheet: Crownroot.Tiller_2018
Table S9. Gene annotations in QTL regions
gene_id	biotype	seq_region_id	seq_region_start	seq_region_end	seq_region_strand	display_xref_id	gene	source	description
370944	protein_coding	1820	676126	678878	1		Os06g0112000	ensembl	Pentatricopeptide repeat domain containing protein. (Os06t0112000-01)
360986	protein_coding	1820	678930	682173	-1		Os06g0112100	ensembl	Nucleoside phosphorylase, family 1 domain containing protein. (Os06t0112100-01)
371485	protein_coding	1820	692774	695655	1	4037289	Os06g0112200	ensembl	Purine and other phosphorylases, family 1 protein. (Os06t0112200-01)
351303	protein_coding	1820	696034	698216	1		Os06g0112300	ensembl	Transcriptional factor B3 family protein. (Os06t0112300-01)
367449	protein_coding	1820	699114	702164	1		Os06g0112400	ensembl	Aldo/keto reductase domain containing protein. (Os06t0112400-01)
359332	protein_coding	1820	716768	718014	1	4029180	Os06g0112700	ensembl	Similar to Typical P-type R2R3 Myb protein (Fragment). (Os06t0112700-00)
361486	protein_coding	1820	725044	728229	-1	4037290	Os06g0112800	ensembl	Similar to Callose synthase 1 catalytic subunit. (Os06t0112800-01);Similar to predicted protein. (Os06t0112800-02)
363335	protein_coding	1820	741319	747628	-1	4037290	Os06g0113150	ensembl	Similar to GSL8 (GLUCAN SYNTHASE-LIKE 8); 1,3-beta-glucan synthase/ transferase, transferring glycosyl groups. (Os06t0113150-00)
354548	protein_coding	1820	779995	782222	1	4037292	Os06g0113600	ensembl	Cyclin-like F-box domain containing protein. (Os06t0113600-01)
364746	protein_coding	1820	786863	787404	-1	4037293	Os06g0113800	ensembl	Similar to Kinetechore (Skp1p-like) protein-like. (Os06t0113800-00)
369210	protein_coding	1820	796330	804194	-1		Os06g0113900	ensembl	Major facilitator superfamily, general substrate transporter domain containing protein. (Os06t0113900-01);Major facilitator superfamily, general substrate transporter domain containing protein. (Os06t0113900-02);Major facilitator superfamily, general substrate transporter domain containing protein. (Os06t0113900-03);Similar to cDNA clone:J033107D23, full insert sequence. (Os06t0113900-04);Similar…
345258	protein_coding	1820	804765	810570	-1		Os06g0113950	ensembl	Hypothetical conserved gene. (Os06t0113950-01);Similar to RuBisCO large subunit-binding protein subunit beta. (Os06t0113950-02)
358967	protein_coding	1820	811046	816535	-1	4037294	Os06g0114000	ensembl	Hypothetical gene. (Os06t0114000-01);Similar to 60 kDa chaperonin (Protein Cpn60) (groEL protein) (63 kDa stress protein) (GSP63). (Os06t0114000-02);Similar to RuBisCO large subunit-binding protein subunit beta, chloroplastic (Fragment). (Os06t0114000-03);Similar to RuBisCo subunit binding-protein beta subunit (Fragment). (Os06t0114000-04)
347954	protein_coding	1820	819373	820356	1	4037295	Os06g0114200	ensembl	Similar to ATARFB1B; GTP binding. (Os06t0114200-00)
359915	protein_coding	1820	825521	826951	1	4037297	Os06g0114300	ensembl	Cyclin-like F-box domain containing protein. (Os06t0114300-01)
358724	protein_coding	1820	827534	829104	1		Os06g0114366	ensembl	Pentatricopeptide repeat domain containing protein. (Os06t0114366-00)
368926	protein_coding	1820	832537	834912	-1		Os06g0114500	ensembl	Similar to ATOZI1 protein (Stress-induced protein OZI1) (AT0ZI1 protein). (Os06t0114500-01);Similar to ATOZI1 protein (Stress-induced protein OZI1) (AT0ZI1 protein). (Os06t0114500-02)
353494	protein_coding	1820	839419	841385	1		Os06g0114650	ensembl	Similar to predicted protein. (Os06t0114650-01)
359875	protein_coding	1820	841360	844185	-1		Os06g0114700	ensembl	Protein of unknown function DUF1218 family protein. (Os06t0114700-01);Protein of unknown function DUF1218 family protein. (Os06t0114700-02);Protein of unknown function DUF1218 family protein. (Os06t0114700-03)
346809	protein_coding	1820	852464	854570	1		Os06g0115100	ensembl	Similar to ATOZI1 protein (Stress-induced protein OZI1) (AT0ZI1 protein). (Os06t0115100-01)
363664	protein_coding	1820	855842	857988	-1		Os06g0115200	ensembl	Quinonprotein alcohol dehydrogenase-like domain containing protein. (Os06t0115200-01)
352492	protein_coding	1820	860908	862566	-1	4037299	Os06g0115300	ensembl	Acyl-CoA-binding protein , Stress response (Os06t0115300-01)
373342	protein_coding	1820	864345	866968	-1		Os06g0115400	ensembl	Similar to Superoxide dismutase [Fe], chloroplast (EC 1.15.1.1) (Fragment). (Os06t0115400-01);Similar to Superoxide dismutase. (Os06t0115400-02)
343885	protein_coding	1820	867525	869809	-1		Os06g0115500	ensembl	Similar to 60S ribosomal protein L13 (BBC1 protein homolog). (Os06t0115500-01)
368263	protein_coding	1820	871774	875187	1	4037301	Os06g0115600	ensembl	Plant-specific protein with a short C-terminal coiled-coil domain and a functional NLS, Common symbiosis signaling (SYM) pathway (Os06t0115600-01)
363846	protein_coding	1820	875388	876368	-1		Os06g0115700	ensembl	Conserved hypothetical protein. (Os06t0115700-01);Hypothetical conserved gene. (Os06t0115700-02)
341153	protein_coding	1820	876948	880442	-1		Os06g0115800	ensembl	Hypothetical conserved gene. (Os06t0115800-01);Conserved hypothetical protein. (Os06t0115800-02)
345449	protein_coding	1820	902675	907076	-1		Os06g0116300	ensembl	Similar to Syntaxin. (Os06t0116300-01)
344086	protein_coding	1820	908856	910322	-1	4037304	Os06g0116400	ensembl	Nickel/cobalt transporter, high-affinity domain containing protein. (Os06t0116400-01);Nickel/cobalt transporter, high-affinity domain containing protein. (Os06t0116400-02)
353236	protein_coding	1820	913426	921695	1		Os06g0116500	ensembl	Pleckstrin homology-type domain containing protein. (Os06t0116500-01)
355224	protein_coding	1820	922217	925181	1		Os06g0116600	ensembl	Proteinase inhibitor, propeptide domain containing protein. (Os06t0116600-01)
354003	protein_coding	1820	927339	932583	-1	4037305	Os06g0116800	ensembl	Similar to GFA2. (Os06t0116800-01);Similar to GFA2. (Os06t0116800-02)
367020	protein_coding	1820	978316	979447	-1		Os06g0118000	ensembl	Peptidase A1 domain containing protein. (Os06t0118000-01)
346911	protein_coding	1820	988961	989263	1		Os06g0118150	ensembl	Similar to OSIGBa0106P14.9 protein. (Os06t0118150-00)
348359	protein_coding	1820	1009683	1011303	1		Os06g0118600	ensembl	Similar to Mov34/MPN/PAD-1 family protein. (Os06t0118600-01)
373379	protein_coding	1820	1011587	1014688	-1		Os06g0118700	ensembl	Peptidase A1 domain containing protein. (Os06t0118700-01);Peptidase A1 domain containing protein. (Os06t0118700-02)
355796	protein_coding	1820	1039996	1042719	1		Os06g0119100	ensembl	Protein of unknown function DUF594 family protein. (Os06t0119100-01);Hypothetical conserved gene. (Os06t0119100-02)
353089	protein_coding	1820	1044856	1045486	1		Os06g0119200	ensembl	Late embryogenesis abundant protein, LEA-14 domain containing protein. (Os06t0119200-00)
371487	protein_coding	1820	1046029	1048726	-1		Os06g0119300	ensembl	Protein of unknown function DUF594 family protein. (Os06t0119300-01)
345319	protein_coding	1820	1063563	1066532	-1		Os06g0119600	ensembl	Peptidase aspartic, catalytic domain containing protein. (Os06t0119600-01)
361791	protein_coding	3184	22267505	22271370	-1		Os11g0587500	ensembl	RabGAP/TBC domain containing protein. (Os11t0587500-01)
353366	protein_coding	3184	22272841	22282403	-1	4042713	Os11g0587600	ensembl	Similar to PDR-like ABC transporter. (Os11t0587600-01)
344030	protein_coding	3184	22301763	22303659	1	4042715	Os11g0588100	ensembl	Similar to Integral membrane protein DUF6 containing protein, expressed. (Os11t0588100-00)
349189	protein_coding	3184	22305918	22310081	1	4042716	Os11g0588300	ensembl	Similar to Glutathione transferase AtGST 10 (EC 2.5.1.18). (Os11t0588300-01);Similar to Glutathione transferase AtGST 10 (EC 2.5.1.18). (Os11t0588300-02)
348485	protein_coding	3184	22310966	22319156	1		Os11g0588400	ensembl	Similar to NB-ARC domain containing protein, expressed. (Os11t0588400-01);Similar to NB-ARC domain containing protein, expressed. (Os11t0588400-02)
348180	protein_coding	3184	22328967	22333982	1	4042718	Os11g0588600	ensembl	NB-ARC domain containing protein. (Os11t0588600-01)
353012	protein_coding	3184	22335263	22335689	-1		Os11g0588766	ensembl	Similar to Calmodulin-like protein. (Os11t0588766-00)
370256	protein_coding	3184	22382356	22384989	1		Os11g0589800	ensembl	Similar to NB-ARC domain containing protein. (Os11t0589800-00)
368347	protein_coding	3184	22419268	22423063	1		Os11g0590400	ensembl	Similar to NB-ARC domain containing protein. (Os11t0590400-00)
346676	protein_coding	3184	22427774	22435407	1		Os11g0590700	ensembl	NB-ARC domain containing protein. (Os11t0590700-01)
372912	protein_coding	3184	22444128	22445393	1		Os11g0590900	ensembl	Similar to NB-ARC domain containing protein. (Os11t0590900-00)
362155	protein_coding	3184	22454589	22458547	1		Os11g0591000	ensembl	Similar to NB-ARC domain containing protein. (Os11t0591000-01)
346777	protein_coding	3184	22459933	22464679	-1	4042720	Os11g0591100	ensembl	NAD(P)-binding domain containing protein. (Os11t0591100-01)
364053	protein_coding	3184	22468348	22471203	-1		Os11g0591200	ensembl	Similar to 3-ketoacyl-CoA synthase. (Os11t0591200-01)
349383	protein_coding	3184	22491486	22492163	1	4042721	Os11g0591550	ensembl	ThiJ/PfpI domain containing protein. (Os11t0591550-00)
341019	protein_coding	3184	22495078	22495653	1		Os11g0591700	ensembl	Similar to Pathogenesis-related protein. (Os11t0591700-00)
340712	protein_coding	3184	22498563	22500355	1	4042722	Os11g0591800	ensembl	Barwin domain containing protein. (Os11t0591800-01)
371179	protein_coding	3184	22502008	22502923	1	4042724	Os11g0592000	ensembl	Similar to Barwin. (Os11t0592000-01)
346056	protein_coding	3184	22505993	22507412	1	4042726	Os11g0592100	ensembl	Similar to Barwin. (Os11t0592100-01)
370575	protein_coding	3184	22511506	22512374	1	4042728	Os11g0592200	ensembl	Similar to Chitin-binding allergen Bra r 2 (Fragments). (Os11t0592200-01)
355940	protein_coding	3184	22514191	22516597	-1		Os11g0592300	ensembl	Glycosyl transferase, family 8 protein. (Os11t0592300-01)
366505	protein_coding	3184	22518901	22519086	-1	3764663	Os11g0592350	ensembl	Photosystem II reaction center protein K. (Os11t0592350-00)
364693	protein_coding	3184	22523670	22529610	-1	4074936	Os11g0592400	ensembl	Similar to CRS1/YhbY domain containing protein, expressed. (Os11t0592400-00)
357468	protein_coding	3184	22533907	22540070	1		Os11g0592500	ensembl	Similar to NB-ARC domain containing protein, expressed. (Os11t0592500-01);Conserved hypothetical protein. (Os11t0592500-02)
369127	protein_coding	3184	22550323	22554889	1		Os11g0592600	ensembl	Targeting for Xklp2 family protein. (Os11t0592600-01)
345380	protein_coding	3184	22555534	22560933	1		Os11g0592700	ensembl	GTP1/OBG domain containing protein. (Os11t0592700-00)
345427	protein_coding	3184	22561645	22565343	-1		Os11g0592800	ensembl	Similar to CDK5RAP1-like protein. (Os11t0592800-01)
344974	protein_coding	3184	22566058	22568588	-1		Os11g0592900	ensembl	Thioredoxin domain 2 containing protein. (Os11t0592900-01)
370925	protein_coding	3184	22569981	22576763	-1	4042730	Os11g0593000	ensembl	Phosphoesterase family protein. (Os11t0593000-01)
369509	protein_coding	3184	22577889	22579413	1	4042732	Os11g0593100	ensembl	Protein of unknown function DUF295 family protein. (Os11t0593100-01)
339811	protein_coding	3184	22604874	22606587	1	4042733	Os11g0593500	ensembl	Cyclin-like F-box domain containing protein. (Os11t0593500-01)
365737	protein_coding	3184	22610993	22612520	-1	4042734	Os11g0593600	ensembl	Cyclin-like F-box domain containing protein. (Os11t0593600-01)
339767	protein_coding	3184	22614877	22616875	-1	4042735	Os11g0593700	ensembl	Cyclin-like F-box domain containing protein. (Os11t0593700-01)
356827	protein_coding	3184	22625530	22627473	1		Os11g0594000	ensembl	Sugar/inositol transporter domain containing protein. (Os11t0594000-01)
361121	protein_coding	3184	22630975	22637777	1	4042736	Os11g0594200	ensembl	Similar to Notchless gene homolog. (Os11t0594200-01)
361787	protein_coding	3184	22639343	22641012	-1	4042737	Os11g0594400	ensembl	Cyclin-like F-box domain containing protein. (Os11t0594400-01)
350573	protein_coding	3184	22642566	22643982	-1		Os11g0594500	ensembl	Protein of unknown function DUF295 domain containing protein. (Os11t0594500-00)
357298	protein_coding	3184	22645772	22647144	-1	4042738	Os11g0594600	ensembl	Similar to F-box domain containing protein. (Os11t0594600-00)

## Sheet: Metaxylem_Diam_2016
Table S9. Gene annotations in QTL regions
gene_id	biotype	seq_region_id	seq_region_start	seq_region_end	seq_region_strand	display_xref_id	gene	source	description
357754	protein_coding	1820	17003636	17010230	-1		Os06g0492000	ensembl	Similar to Phosphatidylinositol synthase. (Os06t0492000-01)
367148	protein_coding	1820	17035099	17036590	1		Os06g0492700	ensembl	Similar to Dynein light chain LC6, flagellar outer arm. (Os06t0492700-00)
358357	protein_coding	1820	17054415	17056375	1	4037866	Os06g0492900	ensembl	F-box domain, cyclin-like domain containing protein. (Os06t0492900-00)
356211	protein_coding	1820	17130109	17134973	1	4037868	Os06g0493600	ensembl	Phosphate (Pi) transporter, Pi homeostasis (Os06t0493600-01)
361445	protein_coding	1820	17130705	17132239	-1	4037871	Os06g0493700	ensembl	Pi homeostasis (Os06t0493700-01)
337966	protein_coding	1820	17156157	17159843	1		Os06g0494000	ensembl	Paired amphipathic helix domain containing protein. (Os06t0494000-01);Hypothetical conserved gene. (Os06t0494000-02)
348262	protein_coding	1820	17160333	17164820	-1	4037874	Os06g0494100	ensembl	Serine/threonine protein kinase-related domain containing protein. (Os06t0494100-01);Serine/threonine protein kinase-related domain containing protein. (Os06t0494100-02)
354913	protein_coding	1820	17194074	17200567	1		Os06g0494400	ensembl	Multi antimicrobial extrusion protein MatE family protein. (Os06t0494400-01)
372091	protein_coding	1820	17246971	17247773	1		Os06g0495100	ensembl	Similar to cDNA, clone: J100088H20, full insert sequence. (Os06t0495100-00)
350984	protein_coding	1820	17257330	17269670	1		Os06g0495500	ensembl	Multi antimicrobial extrusion protein MatE family protein. (Os06t0495500-01)
365658	protein_coding	1820	17261160	17261630	-1		Os06g0495632	ensembl	Similar to F-box domain containing protein. (Os06t0495632-00)
351893	protein_coding	1820	17275641	17279946	1		Os06g0495700	ensembl	Beta tubulin, autoregulation binding site domain containing protein. (Os06t0495700-00)
355578	protein_coding	1820	17284744	17286325	1		Os06g0495800	ensembl	Protein of unknown function DUF617, plant family protein. (Os06t0495800-01)
370132	protein_coding	1820	17311252	17318590	1		Os06g0496000	ensembl	Like-Sm ribonucleoprotein (LSM)-related domain domain containing protein. (Os06t0496000-01)
345757	protein_coding	1820	17348908	17350328	1	4037876	Os06g0496400	ensembl	ROOT HAIR DEFECTIVE-SIX LIKE (RSL) class I basic helix-loop-helix protein, bHLH transcription factor, Regulation of root hair development (Os06t0496400-01)
355068	protein_coding	1820	17378401	17381302	1		Os06g0496800	ensembl	Similar to S-locus receptor kinase precursor. (Os06t0496800-01);Similar to S-locus receptor kinase precursor. (Os06t0496800-02)
365650	protein_coding	2134	7258734	7260552	-1		Os07g0230500	ensembl	Similar to endo/excinuclease amino terminal domain-containing protein. (Os07t0230500-00)
372063	protein_coding	2134	7273026	7274721	-1		Os07g0230700	ensembl	Protein of unknown function DUF567 family protein. (Os07t0230700-01)
340241	protein_coding	2134	7310637	7313002	1	4038814	Os07g0231400	ensembl	Similar to aromatic and neutral amino acid transporter. (Os07t0231400-01)
343176	protein_coding	2134	7313552	7314685	1		Os07g0231500	ensembl	Cyclin-related 2 domain containing protein. (Os07t0231500-01)
358705	protein_coding	2134	7321536	7323788	1		Os07g0231800	ensembl	Conserved hypothetical protein. (Os07t0231800-01);Conserved hypothetical protein. (Os07t0231800-02)
339855	protein_coding	2134	7324275	7329317	-1		Os07g0231900	ensembl	PDZ/DHR/GLGF domain containing protein. (Os07t0231900-01)
360672	protein_coding	2134	7332804	7334253	-1		Os07g0232100	ensembl	Putative B3 domain-containing protein LOC_Os07g12820. (Os07t0232100-00)
363539	protein_coding	2134	7347805	7351531	1		Os07g0232200	ensembl	Similar to Flavohemoprotein b5/b5R variant. (Os07t0232200-01)
346978	protein_coding	2134	7394486	7397577	1	4038815	Os07g0232800	ensembl	Similar to Zinc transporter protein ZIP1. (Os07t0232800-00)
342591	protein_coding	2134	7405745	7409553	-1	4038817	Os07g0232900	ensembl	Heavy metal-transporting P1B-ATPase, Root-to-shoot cadmium (Cd) translocation (Os07t0232900-01)
361158	protein_coding	2134	7414575	7418059	-1		Os07g0233300	ensembl	Similar to Nucleic acid binding protein-like. (Os07t0233300-01);Similar to PHD finger protein. (Os07t0233300-02);Similar to cDNA clone:J033048B22, full insert sequence. (Os07t0233300-03)
366293	protein_coding	2134	7500690	7503900	-1		Os07g0235200	ensembl	Protein of unknown function DUF296 domain containing protein. (Os07t0235200-01)
352460	protein_coding	2134	7541884	7542879	-1		Os07g0235700	ensembl	Similar to cDNA clone:J023006M12, full insert sequence. (Os07t0235700-01)
343306	protein_coding	2134	7545547	7549914	1	4038820	Os07g0235800	ensembl	AP2 domain containing transcription factor, Control of inflorescence architecture, Floral meristem establishment (Os07t0235800-01)
355883	protein_coding	2134	7604107	7605638	-1	4038823	Os07g0236700	ensembl	Zinc finger, Dof-type domain containing protein. (Os07t0236700-01)
340439	protein_coding	2134	7621498	7626660	1		Os07g0236800	ensembl	Snf7 family protein. (Os07t0236800-01)
352972	protein_coding	2134	7627634	7634860	-1		Os07g0237100	ensembl	RNA recognition motif domain domain containing protein. (Os07t0237100-00)
364883	protein_coding	3476	9579773	9581772	-1	4043213	Os12g0268000	ensembl	Similar to Cytochrome P450 71A1 (EC 1.14.-.-) (CYPLXXIA1) (ARP-2). (Os12t0268000-01)
346651	protein_coding	3476	9686915	9687610	1	4043215	Os12g0269100	ensembl	Similar to Prolamin. (Os12t0269100-01)
367134	protein_coding	3476	9688988	9689683	1	4043216	Os12g0269200	ensembl	Similar to Prolamin precursor. (Os12t0269200-01)
371638	protein_coding	3476	9730470	9734234	1	4043217	Os12g0269600	ensembl	Similar to Prolamin. (Os12t0269600-00)
359719	protein_coding	3476	9740710	9741352	1	4043218	Os12g0269700	ensembl	Similar to 13 kDa prolamin precursor. (Os12t0269700-01)
349306	protein_coding	3476	9766670	9772329	-1		Os12g0270100	ensembl	Similar to Oxygen-independent coproporphyrinogen-like protein. (Os12t0270100-01);Similar to oxygen-independent coproporphyrinogen III oxidase-like protein sll1917. (Os12t0270100-02)
359343	protein_coding	3476	9777776	9782458	1	4043219	Os12g0270200	ensembl	Pentatricopeptide repeat-DYW protein, RNA editing in mitochondria (Os12t0270200-01)
339716	protein_coding	3476	9782561	9786758	-1		Os12g0270300	ensembl	NB-ARC domain containing protein. (Os12t0270300-01);Hypothetical conserved gene. (Os12t0270300-02)
346073	protein_coding	3476	9821581	9823929	-1		Os12g0270900	ensembl	Sulfotransferase family protein. (Os12t0270900-01);Similar to cDNA clone:J023121F12, full insert sequence. (Os12t0270900-02)
363844	protein_coding	3476	9907483	9914965	1	4043222	Os12g0271600	ensembl	Similar to Myosin heavy chain-like. (Os12t0271600-01);Hypothetical conserved gene. (Os12t0271600-02)
355963	protein_coding	3476	9915351	9922691	-1	4074458	Os12g0271700	ensembl	Similar to prenyl transferase. (Os12t0271700-01);Similar to Solanesyl diphosphate synthase 1. (Os12t0271700-02)

## Sheet: Metaxylem_Diam_2018
Table S9. Gene annotations in QTL regions
gene_id	biotype	seq_region_id	seq_region_start	seq_region_end	seq_region_strand	display_xref_id	gene	source	description
369195	protein_coding	796	22544584	22547295	-1		Os03g0602500	ensembl	Similar to Dihydropterin pyrophosphokinase /dihydropteroate synthase precursor (EC 2.5.1.15). (Os03t0602500-01)
363232	protein_coding	796	22649947	22650699	-1		Os03g0604401	ensembl	Similar to CBL-interacting protein kinase 14. (Os03t0604401-00)
350666	protein_coding	796	22844926	22847390	1	4033940	Os03g0607600	ensembl	Similar to Cyclin-A3-1. (Os03t0607600-00)
343077	protein_coding	796	23068746	23071156	-1	4033946	Os03g0610900	ensembl	Serine/threonine protein kinase, Abscisic acid (ABA)-activated protein kinase, Hyperosmotic stress response, ABA signal transduction (Os03t0610900-01)
348767	protein_coding	796	34974719	34980179	1		Os03g0832600	ensembl	Similar to Galactokinase (EC 2.7.1.6) (Galactose kinase). (Os03t0832600-01)
369296	protein_coding	796	35004548	35007531	1	4034603	Os03g0833200	ensembl	tRNA nucleoside methyltransferase, Methyltransferase for the 2'-O-methyladenosine nucleoside modification, Regulation of salt stress tolerance, ABA hormone response (Os03t0833200-01)
372291	protein_coding	796	35059649	35060264	1		Os03g0834300	ensembl	Similar to GRAS family transcription factor containing protein, expressed. (Os03t0834300-00)
350269	protein_coding	796	35062479	35062689	1		Os03g0834466	ensembl	Similar to MADS-box transcription factor 21. (Os03t0834466-00)
367689	protein_coding	796	35105148	35112495	-1	4034609	Os03g0835600	ensembl	Acyl-CoA-binding protein , Peroxisomal beta-oxidation, Lipid metabolism, Stress response (Os03t0835600-01);Hypothetical conserved gene. (Os03t0835600-02)
347253	protein_coding	796	35161307	35163174	1		Os03g0836800	ensembl	Similar to IAA-amino acid hydrolase 1 (EC 3.5.1.-). (Os03t0836800-01)
342619	protein_coding	796	35219477	35222805	-1	4034622	Os03g0838100	ensembl	Serine/threonine protein kinase-related domain containing protein. (Os03t0838100-01);Serine/threonine protein kinase-related domain containing protein. (Os03t0838100-02);Serine/threonine protein kinase-related domain containing protein. (Os03t0838100-04)
360755	protein_coding	1820	7983970	7990956	-1		Os06g0254300	ensembl	Similar to EF-hand calcium bining protein. (Os06t0254300-01);Caleosin related family protein. (Os06t0254300-02);Similar to EF-hand calcium bining protein. (Os06t0254300-03)
363354	protein_coding	1820	8129560	8134453	-1		Os06g0256200	ensembl	Similar to Keratinocytes proline-rich protein. (Os06t0256200-01);Similar to THO complex subunit 4. (Os06t0256200-02);Similar to THO complex subunit 4. (Os06t0256200-03)
341952	protein_coding	2432	5322769	5325114	1	4039751	Os08g0191000	ensembl	Auxin efflux carrier domain containing protein. (Os08t0191000-01)
338624	protein_coding	2432	5373362	5377125	-1	4039759	Os08g0191700	ensembl	Glyoxalase I, Abiotic stress response (Os08t0191700-01);Glyoxalase I, Splicing variant, Stress tolerance (Os08t0191700-02);Similar to Lactoylglutathione lyase (EC 4.4.1.5) (Methylglyoxalase) (Aldoketomutase) (Glyoxalase I) (Glx I) (Ketone-aldehyde mutase) (S-D- lactoylglutathione methylglyoxal lyase). (Os08t0191700-03);Glyoxalase I, Splicing variant, Stress tolerance (Os08t0191700-04)
359503	protein_coding	3476	27109127	27112150	1	4043640	Os12g0632800	ensembl	Protein kinase, catalytic domain domain containing protein. (Os12t0632800-00)
366179	protein_coding	3476	27122488	27126252	1		Os12g0632900	ensembl	Serine/threonine protein kinase-related domain containing protein. (Os12t0632900-01)
338744	protein_coding	3476	27128175	27131959	-1		Os12g0633000	ensembl	Xylulose kinase. (Os12t0633000-01)
353376	protein_coding	3476	27151981	27152307	1		Os12g0633501	ensembl	Similar to MYB36 (myb domain protein 36); DNA binding / transcription factor. (Os12t0633501-00)
352169	protein_coding	3476	27197343	27197872	-1	4043645	Os12g0634500	ensembl	bZIP transcription factor, bZIP-1 domain containing protein. (Os12t0634500-00)
338192	protein_coding	3476	27340235	27344105	-1		Os12g0638100	ensembl	Similar to Receptor-like protein kinase. (Os12t0638100-01);Similar to ATP binding protein. (Os12t0638100-02)
353043	protein_coding	3476	27475583	27477289	1		Os12g0640700	ensembl	Protein kinase-like domain containing protein. (Os12t0640700-01)
346473	protein_coding	3476	27481269	27482786	-1		Os12g0640800	ensembl	Similar to Serine/threonine-protein kinase PRP4 homolog (EC 2.7.1.37) (PRP4 pre- mRNA processing factor 4 homolog) (PRP4 kinase). (Os12t0640800-01)
366740	protein_coding	3476	27495775	27508468	-1	4043667	Os12g0641100	ensembl	Similar to Na+/H+ antiporter. (Os12t0641100-01);Similar to Na+/H+ antiporter. (Os12t0641100-02);Plasma membrane Na+/H+ antiporter, Salt stress (Os12t0641100-03);Plasma membrane Na+/H+ antiporter, Salt tolerance (Os12t0641100-04)

## Sheet: No.Metaxylem_2016
Table S9. Gene annotations in QTL regions
gene_id	biotype	seq_region_id	seq_region_start	seq_region_end	seq_region_strand	display_xref_id	gene	source	description
371693	protein_coding	2718	11050581	11051071	-1		Os09g0349800	ensembl	Similar to OsD305. (Os09t0349800-00)
349590	protein_coding	2718	11123332	11132792	-1		Os09g0350900	ensembl	Protein kinase, core domain containing protein. (Os09t0350900-01)
341463	protein_coding	2718	11171639	11178687	-1	4040637	Os09g0351700	ensembl	Protein kinase, catalytic domain domain containing protein. (Os09t0351700-00)
366645	protein_coding	2718	11180412	11181038	-1	4040637	Os09g0351800	ensembl	Malectin-like carbohydrate-binding domain domain containing protein. (Os09t0351800-00)
358008	protein_coding	2718	11236568	11240952	-1		Os09g0352400	ensembl	Similar to Bystin. (Os09t0352400-01);Similar to predicted protein. (Os09t0352400-02)
347392	protein_coding	2718	11259049	11268028	-1		Os09g0353200	ensembl	Protein kinase, catalytic domain domain containing protein. (Os09t0353200-00)
365891	protein_coding	2718	11288774	11291404	1		Os09g0353400	ensembl	Similar to Leucoanthocyanidin dioxygenase. (Os09t0353400-00)
349029	protein_coding	2718	11308997	11310729	1		Os09g0353700	ensembl	Similar to Leucoanthocyanidin dioxygenase. (Os09t0353700-00)
372573	protein_coding	2718	11320344	11323083	1		Os09g0354100	ensembl	Similar to Leucoanthocyanidin dioxygenase. (Os09t0354100-00)
338125	protein_coding	2718	11348309	11350044	-1		Os09g0354300	ensembl	Similar to leucoanthocyanidin dioxygenase. (Os09t0354300-00)
365117	protein_coding	2718	11387149	11396236	1		Os09g0355400	ensembl	Protein kinase, core domain containing protein. (Os09t0355400-01);Similar to OsD305. (Os09t0355400-02)
339286	protein_coding	2718	11427219	11435151	-1	4040639	Os09g0356000	ensembl	Similar to OsD305. (Os09t0356000-00)
356311	protein_coding	2718	11441959	11444517	-1		Os09g0356100	ensembl	Similar to H1005F08.16 protein. (Os09t0356100-01)

## Sheet: No.Metaxylem_2018
Table S9. Gene annotations in QTL regions
gene_id	biotype	seq_region_id	seq_region_start	seq_region_end	seq_region_strand	display_xref_id	gene	source	description
343665	protein_coding	3476	6647365	6650382	1		Os12g0222800	ensembl	Leucine-rich repeat, N-terminal domain containing protein. (Os12t0222800-00)
351492	protein_coding	3476	6650911	6654226	1		Os12g0222900	ensembl	Leucine-rich repeat, N-terminal domain containing protein. (Os12t0222900-01)
352659	protein_coding	3476	6677664	6679751	1		Os12g0223300	ensembl	Similar to Outer membrane cytochrome b(5) (Fragment). (Os12t0223300-01);Similar to Cytochrome b5. (Os12t0223300-02)
339163	protein_coding	3476	6729703	6731831	-1		Os12g0224000	ensembl	Similar to Diacylglycerol kinase 1 (EC 2.7.1.107) (Diglyceride kinase 1) (DGK 1) (DAG kinase 1). (Os12t0224000-01)
356385	protein_coding	3476	6754961	6756761	-1		Os12g0224400	ensembl	Similar to Exostosin family protein, expressed. (Os12t0224400-01)
367639	protein_coding	3476	6760060	6763030	-1		Os12g0224500	ensembl	Zinc finger, PHD-type domain containing protein. (Os12t0224500-01)
357894	protein_coding	3476	6799607	6802817	-1		Os12g0225100	ensembl	Nucleotide-binding, alpha-beta plait domain containing protein. (Os12t0225100-01);Similar to RNA binding protein. (Os12t0225100-02)
367491	protein_coding	3476	6815299	6820419	-1		Os12g0225300	ensembl	Hypothetical conserved gene. (Os12t0225300-01);FAR1 domain containing protein. (Os12t0225300-02);FAR1 domain containing protein. (Os12t0225300-03)
345876	protein_coding	3476	6869987	6872291	1		Os12g0225900	ensembl	Allyl alcohol dehydrogenase. (Os12t0225900-01)
346037	protein_coding	3476	6889996	6896735	1		Os12g0226400	ensembl	Similar to 2-alkenal reductase. (Os12t0226400-00)
370838	protein_coding	3476	6911276	6913929	1		Os12g0226700	ensembl	Similar to Allyl alcohol dehydrogenase. (Os12t0226700-01)
346915	protein_coding	3476	6916185	6918431	1	4043173	Os12g0226900	ensembl	Similar to Allyl alcohol dehydrogenase. (Os12t0226900-01)
355190	protein_coding	3476	6932587	6937071	1		Os12g0227400	ensembl	Allyl alcohol dehydrogenase. (Os12t0227400-01)
357039	protein_coding	3476	6945206	6948234	1		Os12g0227500	ensembl	Similar to Beta-glucosidase aggregating factor. (Os12t0227500-00)
366465	protein_coding	3476	6976909	6982100	-1		Os12g0228400	ensembl	Similar to cDNA clone:J033003J10, full insert sequence. (Os12t0228400-01);Similar to cDNA clone:J033003J10, full insert sequence. (Os12t0228400-02)
346934	protein_coding	3476	21207193	21210211	1		Os12g0533400	ensembl	Similar to Rac GTPase activating protein 1. (Os12t0533400-00)
357289	protein_coding	3476	21210477	21214801	-1	4043386	Os12g0533500	ensembl	Protein containing PHD domain, FNIII domain and VID domain, Positive regulator of flowering (Os12t0533500-01)
359193	protein_coding	3476	21220798	21225582	1		Os12g0533700	ensembl	Phenylalanyl-tRNA synthetase, class IIc, mitochondrial domain containing protein. (Os12t0533700-01)
372966	protein_coding	3476	21225806	21229401	-1		Os12g0533800	ensembl	Mitochondrial substrate/solute carrier domain containing protein. (Os12t0533800-01)
364036	protein_coding	3476	21230590	21232506	-1	4029650	Os12g0534000	ensembl	Similar to Dehydroquinate dehydratase/shikimate:NADP oxidoreductase (EC 4.2.1.10) (EC 1.1.1.25). (Os12t0534000-01)
346925	protein_coding	3476	21240404	21243389	-1		Os12g0534200	ensembl	Similar to Acyl carrier protein I, chloroplast precursor (ACP I). (Os12t0534200-01)
373533	protein_coding	3476	21252991	21253587	1		Os12g0534500	ensembl	Similar to barren inflorescence2. (Os12t0534500-00)
366113	protein_coding	3476	21254021	21257370	1		Os12g0534700	ensembl	Protein kinase-like domain containing protein. (Os12t0534700-01)
363813	protein_coding	3476	21293012	21296897	-1		Os12g0535400	ensembl	Similar to hydrolase, alpha/beta fold family protein. (Os12t0535400-01)
372682	protein_coding	3476	21322246	21324437	1		Os12g0535900	ensembl	Plus-3 domain containing protein. (Os12t0535900-01);Similar to cDNA clone:J023020J22, full insert sequence. (Os12t0535900-02)
338846	protein_coding	3476	21324775	21327652	-1		Os12g0536000	ensembl	Similar to 2,3-biphosphoglycerate-independent phosphoglycerate mutase-related / phosphoglyceromutase-related. (Os12t0536000-01)
358072	protein_coding	3476	21368785	21372033	1		Os12g0537000	ensembl	Similar to HAT family dimerisation domain containing protein. (Os12t0537000-00)
341566	protein_coding	3476	21410205	21413460	1		Os12g0538000	ensembl	Similar to HAT family dimerisation domain containing protein. (Os12t0538000-00)
354375	protein_coding	3476	21420866	21424123	1		Os12g0538066	ensembl	Similar to HAT family dimerisation domain containing protein. (Os12t0538066-00)
358812	protein_coding	3476	21429635	21431701	-1		Os12g0538100	ensembl	rRNA processing domain containing protein. (Os12t0538100-01)
347879	protein_coding	3476	21441319	21447715	1		Os12g0538300	ensembl	Dor1-like protein family protein. (Os12t0538300-01)
347776	protein_coding	3476	21456307	21459844	1		Os12g0538500	ensembl	Similar to PGPD14 protein. (Os12t0538500-01)
354319	protein_coding	3476	21468038	21468272	1		Os12g0538550	ensembl	Similar to ribosomal protein S7. (Os12t0538550-00)
345967	protein_coding	3476	21469144	21469455	1	4043388	Os12g0538600	ensembl	Thioredoxin fold domain containing protein. (Os12t0538600-00)
343510	protein_coding	3476	21480112	21481099	1	4043390	Os12g0538700	ensembl	Similar to AT.I.24-1 protein (Fragment). (Os12t0538700-01)
354190	protein_coding	3476	21488044	21493700	1		Os12g0538800	ensembl	Kelch-type beta propeller domain containing protein. (Os12t0538800-01)
360351	protein_coding	3476	21493825	21500839	-1		Os12g0538900	ensembl	Armadillo-type fold domain containing protein. (Os12t0538900-01);Similar to predicted protein. (Os12t0538900-02)
338173	protein_coding	3476	21551915	21555410	-1		Os12g0539333	ensembl	Conserved hypothetical protein. (Os12t0539333-01);Conserved hypothetical protein. (Os12t0539333-02)
366947	protein_coding	3476	21560083	21567661	1		Os12g0539700	ensembl	Conserved hypothetical protein. (Os12t0539700-01);Conserved hypothetical protein. (Os12t0539700-02);Conserved hypothetical protein. (Os12t0539700-03);Similar to OSIGBa0135L04.2 protein. (Os12t0539700-04)
364630	protein_coding	3476	21568370	21570449	1		Os12g0539751	ensembl	Nucleic acid-binding, OB-fold-like domain containing protein. (Os12t0539751-00)
370568	protein_coding	3476	21574171	21576679	1		Os12g0540000	ensembl	Domain of unknown function DUF1618 domain containing protein. (Os12t0540000-01)
371372	protein_coding	3476	21619517	21624945	1		Os12g0540800	ensembl	Galactose oxidase/kelch, beta-propeller domain containing protein. (Os12t0540800-01);Hypothetical conserved gene. (Os12t0540800-02)
368287	protein_coding	3476	21625455	21629669	-1		Os12g0540900	ensembl	Similar to Tryptophanyl-tRNA synthetase (EC 6.1.1.2) (Tryptophan--tRNA ligase) (TrpRS). (Os12t0540900-01);Similar to tryptophanyl-tRNA synthetase. (Os12t0540900-02)
362279	protein_coding	3476	21637135	21639084	1		Os12g0541000	ensembl	Lumazine-binding protein family protein. (Os12t0541000-01)
367688	protein_coding	3476	21640425	21641469	-1		Os12g0541200	ensembl	Conserved hypothetical protein. (Os12t0541200-01);Conserved hypothetical protein. (Os12t0541200-02)
338072	protein_coding	3476	21648123	21653555	1	4043392	Os12g0541300	ensembl	NADPH oxidase, Respiratory burst oxidase homolog, Ethylene-induced aerenchyma formation in roots under oxygen-deficient conditions (Os12t0541300-01)
368177	protein_coding	3476	21654943	21659199	1		Os12g0541400	ensembl	Conserved hypothetical protein. (Os12t0541400-01);Conserved hypothetical protein. (Os12t0541400-02)
364312	protein_coding	3476	21660665	21666265	1		Os12g0541500	ensembl	Similar to Elongation factor Ts. (Os12t0541500-01);Similar to Chloroplast polyprotein of elongation factor Ts. (Os12t0541500-02);Similar to Elongation factor Ts. (Os12t0541500-03);Similar to Elongation factor Ts. (Os12t0541500-04);Similar to Elongation factor Ts. (Os12t0541500-05)

## Sheet: SteleDiam_2016
Table S9. Gene annotations in QTL regions
gene_id	biotype	seq_region_id	seq_region_start	seq_region_end	seq_region_strand	display_xref_id	gene	source	description
353100	protein_coding	1	4395060	4397438	1		Os01g0183000	ensembl	Similar to GmCK3p (EC 2.7.1.32) (Fragment). (Os01t0183000-01)
354518	protein_coding	1	4397653	4401942	1	4029154	Os01g0183100	ensembl	Cytochrome cd1-nitrite reductase-like, C-terminal haem d1 domain containing protein. (Os01t0183100-01)
356847	protein_coding	1	4402668	4407292	-1		Os01g0183300	ensembl	Endonuclease/exonuclease/phosphatase domain containing protein. (Os01t0183300-01)
364429	protein_coding	1	4415416	4416182	1		Os01g0183400	ensembl	Histone-fold domain containing protein. (Os01t0183400-00)
343945	protein_coding	1	4418239	4419153	1		Os01g0183500	ensembl	Cytochrome P450 family protein. (Os01t0183500-01)
344777	protein_coding	1	4421318	4423105	1	4029155	Os01g0183600	ensembl	Cytochrome P450 family protein. (Os01t0183600-01)
371215	protein_coding	1	4423907	4426863	-1		Os01g0183633	ensembl	Similar to predicted protein. (Os01t0183633-01)
360121	protein_coding	1	4434129	4437827	1	4029157	Os01g0183800	ensembl	Cyclin-like F-box domain containing protein. (Os01t0183800-01)
364582	protein_coding	1	4444670	4448384	1		Os01g0184000	ensembl	NUC156 family protein. (Os01t0184000-01);NUC156 family protein. (Os01t0184000-02)
338632	protein_coding	1	4449070	4449876	-1	4029158	Os01g0184100	ensembl	Similar to 17.5 kDa class II heat shock protein. (Os01t0184100-01)
343688	protein_coding	1	4451551	4457689	-1		Os01g0184200	ensembl	Similar to OSIGBa0132G14.1 protein. (Os01t0184200-01)
363902	protein_coding	1	4485764	4490158	-1	4029160	Os01g0184500	ensembl	DEAD-like helicase, N-terminal domain containing protein. (Os01t0184500-01)
347592	protein_coding	1	4494615	4497597	-1		Os01g0184800	ensembl	Thioredoxin fold domain containing protein. (Os01t0184800-01)
348545	protein_coding	1	4497719	4504384	1	4029161	Os01g0184900	ensembl	Similar to SSRP1 protein. (Os01t0184900-01);Similar to SSRP1 protein. (Os01t0184900-02)
347472	protein_coding	1	4509219	4512681	1		Os01g0185100	ensembl	Similar to predicted protein. (Os01t0185100-00)
365203	protein_coding	1	4514356	4520604	-1		Os01g0185200	ensembl	Similar to glutaminyl-tRNA synthetase. (Os01t0185200-01);Similar to glutaminyl-tRNA synthetase. (Os01t0185200-02);Glutaminyl-tRNA synthetase, class Ic domain containing protein. (Os01t0185200-03)
356318	protein_coding	1	4528237	4532862	1	4029162	Os01g0185300	ensembl	Transferase family protein. (Os01t0185300-01);Similar to 3-N-debenzoyl-2-deoxytaxol N-benzoyltransferase. (Os01t0185300-02)
370254	protein_coding	1	4536009	4540065	1	4029164	Os01g0185400	ensembl	WD40 repeat domain containing protein. (Os01t0185400-01)
355885	protein_coding	1	4542331	4546541	1		Os01g0185500	ensembl	Protein of unknown function DUF1637 domain containing protein. (Os01t0185500-00)
341608	protein_coding	1	4566304	4568589	1	4029165	Os01g0185900	ensembl	Similar to WRKY 1 (Fragment). (Os01t0185900-01)
350084	protein_coding	1	4572565	4573271	-1	4029167	Os01g0186000	ensembl	Similar to WRKY transcription factor 10. (Os01t0186000-01)
361135	protein_coding	1	4581254	4584592	-1		Os01g0186200	ensembl	Similar to Phototropin. (Os01t0186200-01);Hypothetical conserved gene. (Os01t0186200-02)
340783	protein_coding	1	4621925	4631262	-1		Os01g0186700	ensembl	Similar to Protein kinase GhCLK1 (Fragment). (Os01t0186700-01)
353403	protein_coding	1	4646434	4648130	1		Os01g0186900	ensembl	Similar to cDNA clone:001-117-G12, full insert sequence. (Os01t0186900-01);Similar to transposon protein CACTA, En/Spm sub-class. (Os01t0186900-02);Similar to cDNA clone:001-117-G12, full insert sequence. (Os01t0186900-03)
373100	protein_coding	1	4673407	4684765	1		Os01g0187400	ensembl	Similar to glycine-rich protein. (Os01t0187400-01)
340258	protein_coding	1	4688171	4693114	1	4029169	Os01g0187500	ensembl	WD40 repeat domain containing protein. (Os01t0187500-01)
355167	protein_coding	1	4697238	4699036	-1	4029170	Os01g0187600	ensembl	Similar to Cytokinin dehydrogenase 1. (Os01t0187600-01)
362001	protein_coding	1	4714730	4718746	-1		Os01g0187900	ensembl	Similar to Transcription factor MYBS2. (Os01t0187900-01)
369455	protein_coding	1	4726734	4731142	1		Os01g0188100	ensembl	Isopenicillin N synthase family protein. (Os01t0188100-01)
340673	protein_coding	1	4739271	4744472	-1	4029172	Os01g0188400	ensembl	NADP-dependent malic enzyme, chloroplast precursor (EC 1.1.1.40) (NADP-ME). (Os01t0188400-01);Similar to Malic enzyme. (Os01t0188400-02)
370573	protein_coding	1	4761327	4767478	-1		Os01g0188900	ensembl	Similar to Ankyrin-like protein-like protein. (Os01t0188900-01)
357302	protein_coding	1162	27233362	27238105	1	4035453	Os04g0543900	ensembl	Similar to glutamic dehydrogenase1. (Os04t0543900-01);Similar to Glutamate dehydrogenase 2. (Os04t0543900-02)
339789	protein_coding	1162	27244082	27246792	-1	4035455	Os04g0544100	ensembl	Similar to SET domain-containing protein SET104. (Os04t0544100-01)
343276	protein_coding	1162	27251810	27254199	-1	4035456	Os04g0544200	ensembl	Cyclin-related 2 domain containing protein. (Os04t0544200-01)
369693	protein_coding	1162	27260363	27264477	-1		Os04g0544500	ensembl	Similar to Similarities with spP40209 Saccharomyces cerevisiae YMR136w GAT2. (Os04t0544500-01)
342398	protein_coding	1162	27275331	27282735	-1		Os04g0544900	ensembl	Alg9-like mannosyltransferase family protein. (Os04t0544900-01)
346040	protein_coding	1162	27284275	27290982	-1	4035457	Os04g0545000	ensembl	Similar to WRKY transcription factor 34. (Os04t0545000-01)
342834	protein_coding	1162	27300831	27317008	-1	4035459	Os04g0545100	ensembl	Engulfment and cell motility, ELM domain containing protein. (Os04t0545100-01)
366625	protein_coding	1162	27318763	27323515	-1		Os04g0545200	ensembl	Similar to OSIGBa0101C23.4 protein. (Os04t0545200-00)
344962	protein_coding	1162	27326622	27327503	-1		Os04g0545300	ensembl	Cupredoxin domain containing protein. (Os04t0545300-00)
348594	protein_coding	1162	27328757	27329428	-1	4035462	Os04g0545400	ensembl	Cupredoxin domain containing protein. (Os04t0545400-00)
368702	protein_coding	1162	27333724	27335203	-1	4035464	Os04g0545600	ensembl	Similar to Uclacyanin 3-like protein. (Os04t0545600-01)
338187	protein_coding	1162	27336576	27337862	-1		Os04g0545700	ensembl	Transferase family protein. (Os04t0545700-00)
344238	protein_coding	1162	27345290	27347008	1		Os04g0546100	ensembl	Similar to OSIGBa0101C23.10 protein. (Os04t0546100-01)
360038	protein_coding	1162	27353820	27357710	1		Os04g0546300	ensembl	Similar to GMPK2=PROTEIN kinase. (Os04t0546300-01)
340193	protein_coding	1162	27358354	27361185	1		Os04g0546400	ensembl	Similar to ubiquitin carboxyl-terminal hydrolase isozyme L3. (Os04t0546400-01)
368552	protein_coding	1162	27362091	27362951	-1	4035466	Os04g0546500	ensembl	Similar to Oleosin. (Os04t0546500-01);Similar to Oleosin. (Os04t0546500-02)
347383	protein_coding	1162	27371324	27372855	-1	4035467	Os04g0546800	ensembl	Pathogenesis-related transcriptional factor and ERF domain containing protein. (Os04t0546800-01)
349187	protein_coding	1162	27408986	27410384	1	4035469	Os04g0547600	ensembl	Pathogenesis-related transcriptional factor and ERF domain containing protein. (Os04t0547600-01)
350595	protein_coding	1162	27423442	27426169	1		Os04g0547900	ensembl	Anti-sense to fibroblast growth factor protein GFG family protein. (Os04t0547900-01)
372564	protein_coding	1162	27426756	27429823	1		Os04g0548000	ensembl	Protein of unknown function DUF862, eukaryotic domain containing protein. (Os04t0548000-01)
353780	protein_coding	1162	27431357	27434622	-1		Os04g0548100	ensembl	Similar to OSIGBa0106P14.3 protein. (Os04t0548100-01)
371145	protein_coding	1162	27457152	27460087	1		Os04g0548300	ensembl	Armadillo-type fold domain containing protein. (Os04t0548300-01);Similar to OSIGBa0106P14.4 protein. (Os04t0548300-02)
369760	protein_coding	1162	27460855	27461595	-1	4035471	Os04g0548400	ensembl	Protein kinase, core domain containing protein. (Os04t0548400-01)
359151	protein_coding	1162	27466424	27467214	-1		Os04g0548500	ensembl	Similar to OSIGBa0106P14.6 protein. (Os04t0548500-01)
347297	protein_coding	1162	27478192	27479717	-1	4035473	Os04g0548700	ensembl	Homeodomain-like containing protein. (Os04t0548700-01)
347052	protein_coding	1162	27494477	27497968	-1		Os04g0549300	ensembl	Similar to GA protein (Fragment). (Os04t0549300-01)
347084	protein_coding	1162	27505498	27509994	1	4035475	Os04g0549600	ensembl	Chaperone DnaJ protein, Negative regulation of rice innate immunity, Basal resistance to Magnaporthe oryzae (Os04t0549600-01);Similar to OSIGBa0134H18.3 protein. (Os04t0549600-02)
348154	protein_coding	1162	27517205	27518340	1	4035477	Os04g0549700	ensembl	Similar to Dehydration responsive element binding protein 1F (DREB1F protein). (Os04t0549700-01)
366774	protein_coding	1162	27523400	27524143	1	4035479	Os04g0549800	ensembl	Similar to OSIGBa0134H18.5 protein. (Os04t0549800-00)
347922	protein_coding	1162	27539878	27540865	1	4035481	Os04g0550200	ensembl	Pathogenesis-related transcriptional factor and ERF domain containing protein. (Os04t0550200-01)
364512	protein_coding	1162	27551423	27560074	-1	4035483	Os04g0550400	ensembl	E3 ligases of H2Bub1, Transcriptional regulation of anther development (Os04t0550400-01)
364775	protein_coding	1162	27563230	27566440	1	4035485	Os04g0550500	ensembl	Similar to N-acetyl glutamate kinase 2. (Os04t0550500-01);Similar to N-acetyl glutamate kinase 2. (Os04t0550500-02);Similar to N-acetyl glutamate kinase 2. (Os04t0550500-03);Similar to N-acetyl glutamate kinase 2. (Os04t0550500-05)
363066	protein_coding	1162	27567824	27570449	1	4035486	Os04g0550600	ensembl	Carotenoid oxygenase family protein. (Os04t0550600-01)
347964	protein_coding	1162	27570555	27572699	-1		Os04g0550700	ensembl	Uncharacterised conserved protein UCP012943 domain containing protein. (Os04t0550700-01)
348121	protein_coding	1162	27575661	27576994	-1	4035488	Os04g0550800	ensembl	Major intrinsic protein family protein. (Os04t0550800-01)
360395	protein_coding	1162	27595492	27596105	-1		Os04g0550900	ensembl	aquaporin TIP2-3. (Os04t0550900-00)
351799	protein_coding	1162	27605166	27608318	1		Os04g0551200	ensembl	Similar to Cytoplasmic malate dehydrogenase. (Os04t0551200-01)
373526	protein_coding	1162	27608423	27612487	-1		Os04g0551300	ensembl	Similar to Growth regulator like protein. (Os04t0551300-01);Similar to OSIGBa0122F23.8 protein. (Os04t0551300-02)
351506	protein_coding	1162	27614776	27618001	1	4035490	Os04g0551500	ensembl	SBP domain containing protein. (Os04t0551500-01)
372589	protein_coding	1820	11436558	11447615	1		Os06g0303400	ensembl	Similar to aconitate hydratase, cytoplasmic. (Os06t0303400-00)
371330	protein_coding	1820	11453023	11460639	1		Os06g0303700	ensembl	Similar to Myb-like DNA-binding domain containing protein. (Os06t0303700-00)
340162	protein_coding	1820	11483108	11486724	1		Os06g0304500	ensembl	RNA-binding, CRM domain domain containing protein. (Os06t0304500-01)
340767	protein_coding	1820	11486965	11494270	-1		Os06g0304600	ensembl	Peptidase aspartic, catalytic domain containing protein. (Os06t0304600-01);Similar to Aspartic proteinase nepenthesin-2. (Os06t0304600-02)
371570	protein_coding	1820	11515408	11525785	1		Os06g0305200	ensembl	Nucleoporin, non-repetitive/WGA-negative domain containing protein. (Os06t0305200-01);Similar to NUP155 (Nucleoporin 155). (Os06t0305200-02)
347182	protein_coding	1820	11532362	11536893	1	4037790	Os06g0305400	ensembl	Peptidase A1 domain containing protein. (Os06t0305400-01)
348015	protein_coding	1820	11559570	11560896	1	4037792	Os06g0306300	ensembl	Haem peroxidase domain containing protein. (Os06t0306300-01)
352938	protein_coding	1820	11575998	11584432	1		Os06g0306500	ensembl	Similar to aspartic proteinase nepenthesin-2. (Os06t0306500-00)
360054	protein_coding	1820	11586343	11587737	1		Os06g0306600	ensembl	Alpha/beta hydrolase fold-3 domain containing protein. (Os06t0306600-01);Alpha/beta hydrolase fold-3 domain containing protein. (Os06t0306600-02)
352380	protein_coding	1820	11669579	11673430	-1		Os06g0307900	ensembl	Hypothetical conserved gene. (Os06t0307900-01);Protein of unknown function DUF1618 domain containing protein. (Os06t0307900-02)
345088	protein_coding	1820	11677059	11682089	1	4037793	Os06g0308000	ensembl	Similar to Trigger factor-like protein. (Os06t0308000-01)
372185	protein_coding	1820	11684230	11687910	-1	4037794	Os06g0308100	ensembl	Protein-tyrosine phosphatase, dual specificity domain containing protein. (Os06t0308100-01)
342493	protein_coding	1820	11693031	11695275	1		Os06g0308200	ensembl	Similar to 60S ribosomal protein L15. (Os06t0308200-01)
363003	protein_coding	1820	11696905	11701293	-1		Os06g0308300	ensembl	Similar to 65kD microtubule associated protein. (Os06t0308300-01);Similar to microtubule-associated protein MAP65-1a. (Os06t0308300-02);Similar to 65kD microtubule associated protein. (Os06t0308300-03)
361845	protein_coding	1820	11712594	11717062	1		Os06g0308800	ensembl	Protein of unknown function DUF605 family protein. (Os06t0308800-01)
359554	protein_coding	1820	11719034	11722831	-1		Os06g0308900	ensembl	Similar to DHHC zinc finger domain containing protein. (Os06t0308900-01)
347644	protein_coding	1820	11726018	11734594	-1		Os06g0309000	ensembl	Zinc finger, RING/FYVE/PHD-type domain containing protein. (Os06t0309000-01)
357682	protein_coding	1820	11737149	11741013	-1		Os06g0309200	ensembl	Similar to lipid binding protein. (Os06t0309200-01)
371532	protein_coding	2134	20958635	20962268	1	4039081	Os07g0534500	ensembl	Gnk2-homologous domain domain containing protein. (Os07t0534500-01)
365549	protein_coding	2134	20970019	20975946	1		Os07g0534700	ensembl	Serine/threonine protein kinase-related domain containing protein. (Os07t0534700-01)
345858	protein_coding	2134	20999329	21001148	1	4039083	Os07g0535100	ensembl	Cyclin-like F-box domain containing protein. (Os07t0535100-01)
355831	protein_coding	2134	21002829	21004717	1	4039084	Os07g0535200	ensembl	Cyclin-like F-box domain containing protein. (Os07t0535200-01)
368901	protein_coding	2134	21029521	21030450	1		Os07g0535600	ensembl	F-box associated interaction domain domain containing protein. (Os07t0535600-00)
369482	protein_coding	2134	21042015	21043392	1		Os07g0535700	ensembl	F-box associated type 1 domain containing protein. (Os07t0535700-01)
370042	protein_coding	2134	21045118	21049397	1		Os07g0535800	ensembl	Similar to SRK15 protein (Fragment). (Os07t0535800-01)
365127	protein_coding	2134	21054353	21073720	1		Os07g0536300	ensembl	Gnk2-homologous domain domain containing protein. (Os07t0536300-00)
360770	protein_coding	2134	21104509	21109991	1		Os07g0537000	ensembl	Similar to Receptor protein kinase. (Os07t0537000-01);Similar to receptor-like serine-threonine protein kinase. (Os07t0537000-02)
359682	protein_coding	2134	21116379	21117754	1	4039085	Os07g0537200	ensembl	Protein of unknown function DUF26 domain containing protein. (Os07t0537200-01)
371948	protein_coding	2134	21121304	21122602	1		Os07g0537300	ensembl	Similar to receptor-like serine-threonine protein kinase. (Os07t0537300-00)
368380	protein_coding	2134	21131097	21132528	1		Os07g0537400	ensembl	Similar to receptor-like serine-threonine protein kinase. (Os07t0537400-01)
342909	protein_coding	2134	21133305	21140628	-1		Os07g0537500	ensembl	Serine/threonine protein kinase-related domain containing protein. (Os07t0537500-01)
353938	protein_coding	2134	21146543	21149741	1		Os07g0537900	ensembl	Similar to SRK3 gene. (Os07t0537900-01);Hypothetical conserved gene. (Os07t0537900-02)
364004	protein_coding	2134	21150017	21152324	-1		Os07g0538000	ensembl	Similar to hydrolase, hydrolyzing O-glycosyl compounds. (Os07t0538000-01)
339134	protein_coding	2134	21155455	21158796	-1		Os07g0538200	ensembl	Serine/threonine protein kinase-related domain containing protein. (Os07t0538200-01);Serine/threonine protein kinase-related domain containing protein. (Os07t0538200-02)
342564	protein_coding	2134	21168993	21170678	1	4039087	Os07g0538400	ensembl	Similar to Receptor-like protein kinase 4. (Os07t0538400-01)
361829	protein_coding	2134	21223272	21225870	-1	4039089	Os07g0539100	ensembl	Glycoside hydrolase, family 17 protein. (Os07t0539100-01);Glycoside hydrolase, family 17 protein. (Os07t0539100-02)
355407	protein_coding	2134	21238284	21241263	-1	4039090	Os07g0539300	ensembl	Glycoside hydrolase, family 17 protein. (Os07t0539300-01);Glycoside hydrolase, family 17 protein. (Os07t0539300-02)
348461	protein_coding	2134	21245036	21247034	-1	4039091	Os07g0539400	ensembl	Similar to hydrolase, hydrolyzing O-glycosyl compounds. (Os07t0539400-00)
349872	protein_coding	2134	21280322	21282626	-1		Os07g0539900	ensembl	Similar to Beta-1,3-glucanase-like protein. (Os07t0539900-01)
340826	protein_coding	2134	21293128	21294251	-1		Os07g0540000	ensembl	Similar to Wax synthase isoform 1. (Os07t0540000-00)
355950	protein_coding	2134	21295200	21299576	-1		Os07g0540100	ensembl	Serine/threonine protein kinase-related domain containing protein. (Os07t0540100-01)
351650	protein_coding	2134	21299633	21311307	-1		Os07g0540200	ensembl	Similar to OSIGBa0116M22.12 protein. (Os07t0540200-01)
353259	protein_coding	2134	21315542	21316587	-1		Os07g0540366	ensembl	Similar to kelch repeat-containing protein. (Os07t0540366-01)
341342	protein_coding	2134	21333060	21335665	-1	4039092	Os07g0540500	ensembl	Similar to receptor-like protein kinase RK20-1. (Os07t0540500-00)
372140	protein_coding	2134	21345784	21346908	-1		Os07g0540600	ensembl	Gnk2-homologous domain domain containing protein. (Os07t0540600-00)
364956	protein_coding	2134	21353729	21356652	-1		Os07g0540800	ensembl	Protein kinase, catalytic domain domain containing protein. (Os07t0540800-00)
353944	protein_coding	2134	21359653	21366555	1		Os07g0541000	ensembl	Similar to Receptor protein kinase. (Os07t0541000-01)
352756	protein_coding	2134	21368384	21374650	-1		Os07g0541200	ensembl	Similar to receptor-like serine-threonine protein kinase. (Os07t0541200-00)
349173	protein_coding	2134	21378090	21381229	1	4074054	Os07g0541400	ensembl	Similar to Receptor protein kinase. (Os07t0541400-01)
340537	protein_coding	2134	21384789	21388269	-1	4075597	Os07g0541500	ensembl	Similar to KI domain interacting kinase 1. (Os07t0541500-01)
354592	protein_coding	2134	21391503	21393560	-1		Os07g0541600	ensembl	Similar to cDNA clone:002-112-D06, full insert sequence. (Os07t0541600-01);Conserved hypothetical protein. (Os07t0541600-02)
349931	protein_coding	2134	21395341	21396704	-1	4039094	Os07g0541700	ensembl	Similar to receptor-like serine-threonine protein kinase. (Os07t0541700-01)
365559	protein_coding	2134	21407942	21411687	-1		Os07g0541800	ensembl	Similar to KI domain interacting kinase 1. (Os07t0541800-01)
365371	protein_coding	2134	21414427	21419296	-1		Os07g0541900	ensembl	Similar to KI domain interacting kinase 1. (Os07t0541900-01)
357936	protein_coding	2950	21027467	21032216	1	4041119	Os10g0539600	ensembl	Similar to Calcium-dependent protein kinase 3. (Os10t0539600-01)
359078	protein_coding	2950	21048303	21052560	1	4041959	Os10g0539900	ensembl	Tonoplast monosaccharide transpoter, Vacuolar sugar transport (Os10t0539900-01);Similar to Hexose transporter. (Os10t0539900-02);Similar to Hexose transporter. (Os10t0539900-03);Similar to Hexose transporter. (Os10t0539900-04)
353163	protein_coding	2950	21055287	21056361	-1		Os10g0540000	ensembl	Similar to Zinc finger, C3HC4 type family protein, expressed. (Os10t0540000-01)
357705	protein_coding	2950	21059208	21064578	1		Os10g0540200	ensembl	Similar to Selenium-binding protein-like. (Os10t0540200-01)
358528	protein_coding	2950	21058117	21061300	-1		Os10g0540100	ensembl	Pentatricopeptide repeat domain containing protein. (Os10t0540100-01)
371834	protein_coding	2950	21066730	21074892	1		Os10g0540300	ensembl	Protein of unknown function DUF3615 domain containing protein. (Os10t0540300-01);Protein of unknown function DUF3615 domain containing protein. (Os10t0540300-02)
351039	protein_coding	2950	21105109	21108901	1		Os10g0540900	ensembl	Inorganic pyrophosphatase domain containing protein. (Os10t0540900-01)
347512	protein_coding	2950	21109457	21114148	-1	4030705	Os10g0541000	ensembl	Similar to Seven transmembrane protein Mlo2. (Os10t0541000-01)
351963	protein_coding	2950	21126355	21130091	1	4041963	Os10g0541200	ensembl	Similar to Protein phosphatase 2C containing protein, expressed. (Os10t0541200-01)
350337	protein_coding	2950	21143694	21146902	-1	4041964	Os10g0541600	ensembl	Peptidase S10, serine carboxypeptidase domain containing protein. (Os10t0541600-00)
338247	protein_coding	2950	21168491	21169227	1	4041966	Os10g0542100	ensembl	Plant EC metallothionein-like protein, family 15 protein. (Os10t0542100-01)
368141	protein_coding	2950	21169711	21174539	-1		Os10g0542200	ensembl	Ubiquilin domain containing protein. (Os10t0542200-01);Hypothetical conserved gene. (Os10t0542200-03)
353453	protein_coding	2950	21179551	21181282	1	4074309	Os10g0542400	ensembl	Expansin/Lol pI family protein. (Os10t0542400-01);Expansin/Lol pI family protein. (Os10t0542400-02)
355306	protein_coding	2950	21189970	21190905	1		Os10g0542700	ensembl	Protein of unknown function DUF241, plant family protein. (Os10t0542700-00)
363298	protein_coding	2950	21203869	21204669	1	4041968	Os10g0542800	ensembl	Similar to ATP binding protein. (Os10t0542800-01)
349486	protein_coding	2950	21205700	21207611	1	4041970	Os10g0542900	ensembl	Similar to chitinase. (Os10t0542900-01)
340131	protein_coding	2950	21219598	21221819	1		Os10g0543400	ensembl	Chitinase 8. (Os10t0543400-00)
361259	protein_coding	2950	21224757	21226937	1		Os10g0543500	ensembl	Six-bladed beta-propeller, TolB-like domain containing protein. (Os10t0543500-01)
361744	protein_coding	2950	21231593	21233093	-1	4041972	Os10g0543800	ensembl	Similar to Glutathione S-transferase GST 11 (EC 2.5.1.18). (Os10t0543800-00)
351250	protein_coding	2950	21244725	21247074	-1	4041974	Os10g0544200	ensembl	Basic helix-loop-helix dimerisation region bHLH domain containing protein. (Os10t0544200-01)
371849	protein_coding	2950	21253585	21256612	1	4041975	Os10g0544500	ensembl	WD40 repeat-like domain containing protein. (Os10t0544500-01);Similar to nucleotide binding protein. (Os10t0544500-02)
341959	protein_coding	2950	21271714	21276797	1		Os10g0544600	ensembl	Zinc finger, RING/FYVE/PHD-type domain containing protein. (Os10t0544600-01);Zinc finger, RING/FYVE/PHD-type domain containing protein. (Os10t0544600-02)
356073	protein_coding	2950	21293367	21297479	1	4041976	Os10g0544900	ensembl	Similar to Protein phosphatase 2C-like protein. (Os10t0544900-01)
370762	protein_coding	2950	21298747	21301704	-1	4041977	Os10g0545000	ensembl	Similar to magnesium transporter CorA-like family protein. (Os10t0545000-01)
370943	protein_coding	2950	21301959	21304013	1		Os10g0545100	ensembl	Similar to predicted protein. (Os10t0545100-01)
359783	protein_coding	2950	21308453	21311336	1	4041978	Os10g0545200	ensembl	Similar to 4,4-dimethyl-sterol C4-methyl-oxidase (Fragment). (Os10t0545200-01);Similar to 4,4-dimethyl-sterol C4-methyl-oxidase (Fragment). (Os10t0545200-02)
373015	protein_coding	2950	21311755	21315379	-1		Os10g0545300	ensembl	Zinc finger, CCHC retroviral-type domain containing protein. (Os10t0545300-01)
365665	protein_coding	2950	21320574	21322000	1	4041979	Os10g0545500	ensembl	Similar to xyloglucan endotransglucosylase/hydrolase protein 32. (Os10t0545500-00)
342360	protein_coding	2950	21323071	21327370	-1		Os10g0545600	ensembl	Similar to transposon protein. (Os10t0545600-00)
344141	protein_coding	2950	21327675	21330546	1	4041981	Os10g0545700	ensembl	Similar to Rhodanese-like protein. (Os10t0545700-01);Similar to Dual specificity phosphatase Cdc25 (EC 3.1.3.48) (Arath;CDC25). (Os10t0545700-02);Similar to Dual specificity phosphatase Cdc25 (EC 3.1.3.48) (Arath;CDC25). (Os10t0545700-03);Dual-specificity tyrosine-phosphatase CDC25, Arsenic metabolism (Os10t0545700-04)
342316	protein_coding	2950	21331492	21332653	1		Os10g0545800	ensembl	Nucleic acid-binding, OB-fold domain containing protein. (Os10t0545800-01)
370479	protein_coding	2950	21338222	21339608	1		Os10g0546100	ensembl	Pollen Ole e 1 allergen and extensin domain containing protein. (Os10t0546100-01)
364902	protein_coding	2950	21340893	21348041	1		Os10g0546200	ensembl	Glycosyl transferase, family 1 domain containing protein. (Os10t0546200-00)
340025	protein_coding	2950	21349972	21359151	1		Os10g0546300	ensembl	Protein of unknown function DUF2451, C-terminal domain containing protein. (Os10t0546300-01)
341327	protein_coding	2950	21368384	21373100	1	4041984	Os10g0546600	ensembl	Similar to Chloroplast carotenoid epsilon-ring hydroxylase. (Os10t0546600-01)
361316	protein_coding	2950	21386647	21387625	1		Os10g0546900	ensembl	Similar to Zinc finger, C3HC4 type family protein, expressed. (Os10t0546900-00)
363866	protein_coding	2950	21390838	21396429	-1		Os10g0547000	ensembl	Prefoldin domain containing protein. (Os10t0547000-00)
340434	protein_coding	2950	21406906	21407986	-1		Os10g0547200	ensembl	Harpin-induced 1 domain containing protein. (Os10t0547200-01)
341698	protein_coding	2950	21417294	21419832	1	4041986	Os10g0547500	ensembl	Divalent ion symporter domain containing protein. (Os10t0547500-01)

## Sheet: SteleDiam_2018
Table S9. Gene annotations in QTL regions
gene_id	biotype	seq_region_id	seq_region_start	seq_region_end	seq_region_strand	display_xref_id	gene	source	description
372136	protein_coding	796	21498173	21500536	1		Os03g0583800	ensembl	Mpv17/PMP22 family protein. (Os03t0583800-01)
352556	protein_coding	796	21500778	21515569	-1	4033913	Os03g0583900	ensembl	DEAD-like helicase, N-terminal domain containing protein. (Os03t0583900-01);Similar to Endoribonuclease Dicer homolog 2a. (Os03t0583900-02);Similar to Endoribonuclease Dicer homolog 2a. (Os03t0583900-03);Similar to Endoribonuclease Dicer homolog 2a. (Os03t0583900-04)
362549	protein_coding	796	21544810	21546217	-1		Os03g0584400	ensembl	ATPase, AAA-type, core domain containing protein. (Os03t0584400-01)
344801	protein_coding	796	21619168	21619958	1		Os03g0586099	ensembl	Peptidase aspartic, catalytic domain containing protein. (Os03t0586099-00)
363242	protein_coding	796	21622958	21628739	-1		Os03g0586300	ensembl	Reticulon family protein. (Os03t0586300-01)
354250	protein_coding	796	21634990	21637232	1		Os03g0586500	ensembl	Similar to chloroplast post-illumination chlorophyll fluorescence increase protein. (Os03t0586500-01)
359686	protein_coding	796	21637320	21641223	-1		Os03g0586600	ensembl	Similar to DNA-DIRECTED RNA POLYMERASES I, II, AND III 15 KD POLYPEPTIDE(RPABC6). (Os03t0586600-01)
338357	protein_coding	796	21665280	21673555	-1		Os03g0586800	ensembl	Similar to Lysyl-tRNA synthetase (EC 6.1.1.6) (Lysine--tRNA ligase) (LysRS). (Os03t0586800-02)
349026	protein_coding	796	21673719	21680339	1		Os03g0586900	ensembl	DNA helicase, putative domain containing protein. (Os03t0586900-01)
342174	protein_coding	796	21681989	21685007	1	4033917	Os03g0587000	ensembl	Similar to L-galactose-1-phosphate phosphatase. (Os03t0587000-01)
360085	protein_coding	796	21685293	21690776	1		Os03g0587100	ensembl	Similar to decarboxylase family protein. (Os03t0587100-01);Similar to decarboxylase family protein. (Os03t0587100-02);Similar to decarboxylase family protein. (Os03t0587100-03);Expressed protein. (Os03t0587100-04)
372637	protein_coding	796	21687370	21693162	-1	4075393	Os03g0587200	ensembl	Kinesin, motor region domain containing protein. (Os03t0587200-01)
371990	protein_coding	796	21701041	21703525	1		Os03g0587600	ensembl	Zinc finger, CCHC-type domain containing protein. (Os03t0587600-01)
356303	protein_coding	796	21733006	21737915	1		Os03g0588200	ensembl	Frigida-like family protein. (Os03t0588200-01)
371116	protein_coding	796	21745957	21747104	1		Os03g0588400	ensembl	Similar to HT1 protein kinase. (Os03t0588400-00)
340990	protein_coding	796	21748596	21751686	1		Os03g0588600	ensembl	Frigida-like family protein. (Os03t0588600-01)
366382	protein_coding	796	21784848	21791170	-1		Os03g0589300	ensembl	Ovarian tumour, otubain domain containing protein. (Os03t0589300-01)
351323	protein_coding	796	21881938	21885330	1		Os03g0590700	ensembl	NADH dehydrogenase [ubiquinone] 1 alpha subcomplex assembly factor 3 domain containing protein. (Os03t0590700-01)
349727	protein_coding	1519	27910754	27912924	-1	4037109	Os05g0560900	ensembl	Similar to gibberellin 2-beta-dioxygenase. (Os05t0560900-01);Isopenicillin N synthase family protein. (Os05t0560900-02)
358533	protein_coding	1519	27936171	27939342	-1		Os05g0561500	ensembl	Similar to CMP-KDO synthetase (EC 2.7.7.38) (Fragment). (Os05t0561500-01)
368590	protein_coding	1519	27944014	27947970	1		Os05g0561600	ensembl	Protein of unknown function DUF1421 domain containing protein. (Os05t0561600-01)
352416	protein_coding	1519	27967637	27970823	-1	4037111	Os05g0562200	ensembl	Drought induced 19 family protein. (Os05t0562200-01)
359665	protein_coding	1519	27972462	27974607	-1	4037112	Os05g0562300	ensembl	Similar to DnaJ-like protein. (Os05t0562300-01)
359683	protein_coding	1519	27975677	27983968	-1		Os05g0562400	ensembl	DDT domain containing protein. (Os05t0562400-01);Hypothetical conserved gene. (Os05t0562400-02)
364959	protein_coding	1519	27989751	27990665	-1		Os05g0562800	ensembl	Protein of unknown function DUF679 family protein. (Os05t0562800-01);Similar to predicted protein. (Os05t0562800-02)
338495	protein_coding	1519	28003165	28004999	1	4037113	Os05g0563000	ensembl	No apical meristem (NAM) protein domain containing protein. (Os05t0563000-01)
343660	protein_coding	1519	28005260	28007054	-1		Os05g0563050	ensembl	Similar to predicted protein. (Os05t0563050-01)
344705	protein_coding	1519	28009513	28010606	-1		Os05g0563100	ensembl	Similar to GTP binding / GTPase. (Os05t0563100-01)
349338	protein_coding	1519	28034380	28039748	1	4037115	Os05g0563400	ensembl	Similar to Auxin response factor 5. (Os05t0563400-01);Similar to Auxin response factor 15. (Os05t0563400-02)
351962	protein_coding	1519	28047385	28048140	1	4037116	Os05g0563550	ensembl	FAS1 domain domain containing protein. (Os05t0563550-00)
372147	protein_coding	1519	28051758	28052859	1	4037118	Os05g0563600	ensembl	FAS1 domain domain containing protein. (Os05t0563600-01)
338542	protein_coding	1519	28077381	28078527	1		Os05g0564100	ensembl	Nicotinamide N-methyltransferase, putative domain containing protein. (Os05t0564100-01)
353883	protein_coding	1519	28080214	28082860	1	4037122	Os05g0564200	ensembl	U2 snRNP auxiliary factor, small subunit. (Os05t0564200-01)
371058	protein_coding	1519	28085122	28092378	1		Os05g0564300	ensembl	Zinc finger, RING/FYVE/PHD-type domain containing protein. (Os05t0564300-01)
364258	protein_coding	1519	28092844	28094569	-1	4037124	Os05g0564400	ensembl	Similar to GTP-binding protein. (Os05t0564400-02)
366804	protein_coding	1519	28100584	28100778	1	4037125	Os05g0564500	ensembl	Similar to WUSCHEL-related homeobox 12. (Os05t0564500-00)
369470	protein_coding	1519	28107309	28107839	-1		Os05g0564601	ensembl	Similar to predicted protein. (Os05t0564601-00)
362953	protein_coding	1519	28112936	28114907	1		Os05g0564800	ensembl	Similar to 60S ribosomal protein L18A. (Os05t0564800-01)
355804	protein_coding	1519	28118290	28120481	1	4037129	Os05g0565000	ensembl	Similar to 60S ribosomal protein L18a-1. (Os05t0565000-01)
340059	protein_coding	1519	28123115	28124803	1		Os05g0565100	ensembl	Cytochrome b561/ferric reductase transmembrane domain containing protein. (Os05t0565100-01)
342989	protein_coding	1519	28125241	28128053	1	4037131	Os05g0565200	ensembl	Similar to Urease accessory protein G. (Os05t0565200-01)
351795	protein_coding	1519	28128521	28131181	-1		Os05g0565400	ensembl	Protein of unknown function DUF561 family protein. (Os05t0565400-01)
340889	protein_coding	1519	28131797	28133188	-1		Os05g0565500	ensembl	3-hydroxyacid dehydrogenase/reductase domain containing protein. (Os05t0565500-01)
356193	protein_coding	1519	28154693	28157931	1	4037132	Os05g0565900	ensembl	DNA-binding WRKY domain containing protein. (Os05t0565900-00)
352409	protein_coding	1519	28176577	28181817	1		Os05g0566200	ensembl	NLI interacting factor domain containing protein. (Os05t0566200-01)
347682	protein_coding	1519	28183127	28188674	1		Os05g0566300	ensembl	PRC-barrel domain containing protein. (Os05t0566300-01)
341077	protein_coding	1519	28188894	28194022	-1	4037134	Os05g0566400	ensembl	Similar to Blast and wounding induced mitogen-activated protein kinase. (Os05t0566400-01)
369474	protein_coding	1519	28202128	28204227	-1	4037136	Os05g0566500	ensembl	Similar to Initiation factor 3d (Fragment). (Os05t0566500-01);Similar to Initiation factor 3d (Fragment). (Os05t0566500-02)
371195	protein_coding	1519	28205482	28206970	-1		Os05g0566600	ensembl	Similar to Negatively light-regulated protein. (Os05t0566600-01)
371815	protein_coding	1519	28210407	28212525	1		Os05g0566700	ensembl	Similar to Homeobox protein B-H1 (Homeobox BarH1 protein). (Os05t0566700-01)
362739	protein_coding	1519	28213968	28216045	-1	4037138	Os05g0566800	ensembl	Cold acclimation protein COR413-TM1. (Os05t0566800-01)
354272	protein_coding	1519	28220147	28228800	1		Os05g0566900	ensembl	Similar to TA9 protein (Fragment). (Os05t0566900-01);Hypothetical conserved gene. (Os05t0566900-02)
369221	protein_coding	1519	28231900	28237359	1	4037139	Os05g0567100	ensembl	Aspartic proteinase oryzasin 1 precursor (EC 3.4.23.-). (Os05t0567100-01);Aspartic proteinase oryzasin 1 precursor (EC 3.4.23.-). (Os05t0567100-02);Similar to Phytepsin. (Os05t0567100-03)
343818	protein_coding	1519	28238562	28241041	1	4037140	Os05g0567200	ensembl	Similar to WRKY transcription factor 43. (Os05t0567200-00)
371631	protein_coding	1519	28242072	28244772	-1		Os05g0567300	ensembl	Similar to GTP-binding protein era. (Os05t0567300-01)
338385	protein_coding	1519	28245031	28249577	1		Os05g0567400	ensembl	Ribosomal RNA methyltransferase J domain containing protein. (Os05t0567400-01)
365304	protein_coding	1519	28253508	28255090	1		Os05g0567600	ensembl	Similar to SANT/MYB protein. (Os05t0567600-00)
360751	protein_coding	1519	28251313	28256757	-1	4037142	Os05g0567500	ensembl	HhH-GPD domain domain containing protein. (Os05t0567500-01);HhH-GPD domain domain containing protein. (Os05t0567500-02)
344461	protein_coding	1519	28258432	28262464	1		Os05g0567700	ensembl	Similar to Integral membrane protein. (Os05t0567700-01)
359289	protein_coding	1519	28264787	28269370	1		Os05g0567800	ensembl	Similar to solute carrier family 2, facilitated glucose transporter member 8. (Os05t0567800-01);Similar to Integral membrane protein. (Os05t0567800-02)
353352	protein_coding	1519	28278858	28281235	-1	4037144	Os05g0568000	ensembl	Similar to FAE1. (Os05t0568000-02)
361825	protein_coding	1519	28289829	28293256	1	4037145	Os05g0568100	ensembl	Similar to Iron sulfur cluster assembly protein 1, mitochondrial precursor (Iron sulfur cluster scaffold protein 1). (Os05t0568100-01)
358389	protein_coding	1519	28299369	28300093	-1		Os05g0568300	ensembl	Similar to 50S ribosomal protein L12, chloroplast precursor (CL12). (Os05t0568300-00)
369373	protein_coding	1519	28307089	28308038	1		Os05g0568600	ensembl	Protein of unknown function DUF1645 family protein. (Os05t0568600-01)
352818	protein_coding	1519	28310925	28311933	1		Os05g0568800	ensembl	Protein of unknown function DUF1645 family protein. (Os05t0568800-01)
342354	protein_coding	1820	1289047	1291619	1		Os06g0124300	ensembl	Protein of unknown function DUF594 family protein. (Os06t0124300-01)
362364	protein_coding	1820	1347280	1351207	-1		Os06g0125000	ensembl	Similar to NBS-LRR disease resistance protein homologue. (Os06t0125000-00)
367054	protein_coding	1820	1361368	1362505	1		Os06g0125200	ensembl	Protein of unknown function DUF581 family protein. (Os06t0125200-01)
365208	protein_coding	1820	1362999	1367251	1		Os06g0125300	ensembl	Pentatricopeptide repeat domain containing protein. (Os06t0125300-01);Hypothetical conserved gene. (Os06t0125300-02)
358740	protein_coding	1820	1365218	1368983	-1	4037306	Os06g0125400	ensembl	Similar to Oligopeptide transporter 9. (Os06t0125400-00)
342731	protein_coding	1820	1371852	1375438	-1	4037307	Os06g0125500	ensembl	Similar to Oligopeptide transporter 9. (Os06t0125500-01);Similar to Oligopeptide transporter 9. (Os06t0125500-02);Glutathione transporter, Transport of glutathione derivatives (Os06t0125500-03)
364197	protein_coding	1820	1383618	1385968	1	4037309	Os06g0125800	ensembl	Zinc finger, RING/FYVE/PHD-type domain containing protein. (Os06t0125800-01)
349782	protein_coding	1820	1389082	1395801	-1		Os06g0126000	ensembl	LIM binding protein domain containing protein. (Os06t0126000-01);Hypothetical conserved gene. (Os06t0126000-02);Hypothetical conserved gene. (Os06t0126000-04);Hypothetical conserved gene. (Os06t0126000-05)
349540	protein_coding	1820	1398084	1401474	1		Os06g0126100	ensembl	ABC transporter, conserved site domain containing protein. (Os06t0126100-01)
360221	protein_coding	1820	1397921	1400968	-1	4037310	Os06g0126250	ensembl	Receptor-like kinase, A member of the Catharanthus roseus receptor-like kinase1-like (CrRLK1L) subfamily, Control of high-affinity potassium transporters, Regulation of pollen tube growth and integrity (Os06t0126250-01)
370757	protein_coding	1820	1414221	1416298	1	4037314	Os06g0126500	ensembl	Ubiquitin domain containing protein. (Os06t0126500-01)
367132	protein_coding	1820	1423797	1427678	1	4037316	Os06g0127000	ensembl	Peroxisomal biogenesis factor 11 family protein. (Os06t0127000-01);Peroxisomal biogenesis factor 11 family protein. (Os06t0127000-02);Peroxisomal biogenesis factor 11 family protein. (Os06t0127000-03);Peroxisomal protein, Response to abscisic acid (ABA), hydrogen peroxide, and salt (Os06t0127000-04)
343964	protein_coding	1820	1434770	1435533	1	4037319	Os06g0127100	ensembl	Dehydration-responsive element-binding protein 1C. (Os06t0127100-01)
366458	protein_coding	1820	1438381	1445164	-1		Os06g0127200	ensembl	SET domain containing protein. (Os06t0127200-01)
365035	protein_coding	1820	1445613	1448625	-1		Os06g0127300	ensembl	Similar to Calcium-dependent protein kinase. (Os06t0127300-01)
356871	protein_coding	1820	1459768	1464332	1	4037321	Os06g0127700	ensembl	Similar to Oligopeptide transporter 9. (Os06t0127700-01)
339760	protein_coding	1820	1459668	1465202	-1		Os06g0127600	ensembl	Similar to Glutathione transporter. (Os06t0127600-01)
338490	protein_coding	1820	1465500	1468583	-1	4037322	Os06g0127800	ensembl	GAI-RGA-SCR (GRAS) family protein, Brassinosteroid signaling (Os06t0127800-01)
354699	protein_coding	1820	1470865	1472378	1	4037325	Os06g0127900	ensembl	Ribonucleotide reductase, Chloroplast biogenesis (Os06t0127900-01)
348160	protein_coding	1820	1476221	1477258	1		Os06g0128000	ensembl	Similar to formiminotransferase-like. (Os06t0128000-00)
365867	protein_coding	1820	1479125	1485779	1		Os06g0128100	ensembl	Protein of unknown function DUF248, methyltransferase putative domain containing protein. (Os06t0128100-01)
348823	protein_coding	1820	1486145	1490634	-1		Os06g0128200	ensembl	LMBR1-like conserved region domain containing protein. (Os06t0128200-01);Similar to predicted protein. (Os06t0128200-02);Non-protein coding transcript. (Os06t0128200-03)
369342	protein_coding	1820	1492909	1502583	-1	4037327	Os06g0128300	ensembl	Mitochondrial half ABC (ATP-binding cassette) transporter, Iron homeostasis, Meristem maintenance (Os06t0128300-01);Similar to STA1 (STARIK 1); ATPase, coupled to transmembrane movement of substances. (Os06t0128300-02);Similar to Mitochondrial half-ABC transporter. (Os06t0128300-03)
348523	protein_coding	1820	1504211	1509611	1		Os06g0128400	ensembl	WD40 repeat-like domain containing protein. (Os06t0128400-01)
358682	protein_coding	1820	1512826	1516267	1		Os06g0128500	ensembl	Ribosomal protein L47, mitochondrial family protein. (Os06t0128500-01)
358025	protein_coding	1820	1520761	1522188	1		Os06g0128600	ensembl	Ankyrin repeat containing protein. (Os06t0128600-01)
361974	protein_coding	1820	1523290	1526001	1	4037330	Os06g0128700	ensembl	Ankyrin repeat domain containing protein. (Os06t0128700-01)
350878	protein_coding	1820	1526538	1527491	-1		Os06g0128800	ensembl	C2 calcium/lipid-binding domain, CaLB domain containing protein. (Os06t0128800-01)
338620	protein_coding	1820	1539031	1542210	1		Os06g0129100	ensembl	Short-chain dehydrogenase/reductase SDR family protein. (Os06t0129100-01)
368879	protein_coding	1820	1544045	1546192	-1		Os06g0129200	ensembl	BTB/POZ fold domain containing protein. (Os06t0129200-01);Similar to predicted protein. (Os06t0129200-02)
355222	protein_coding	1820	1547059	1550637	-1	4037331	Os06g0129300	ensembl	Armadillo-like helical domain containing protein. (Os06t0129300-01)
361339	protein_coding	1820	1554861	1561163	1	4037332	Os06g0129400	ensembl	Splicing variant of SPX-MFS protein 3 (Os06t0129400-01);Vacuolar phosphate efflux transporter, Pi homeostasis (Os06t0129400-02)
365488	protein_coding	1820	1565577	1573819	1		Os06g0129600	ensembl	Similar to Alpha-L-fucosidase 2. (Os06t0129600-00)
355077	protein_coding	1820	1574614	1577176	-1		Os06g0129700	ensembl	NUDIX hydrolase domain containing protein. (Os06t0129700-01)
349506	protein_coding	1820	1581991	1585738	-1		Os06g0129900	ensembl	Similar to Cytochrome P450 CYPD. (Os06t0129900-01);Similar to cytochrome P450. (Os06t0129900-02)
357858	protein_coding	1820	1588473	1602310	1	4037334	Os06g0130000	ensembl	AAA-type ATPase, Defense response (Os06t0130000-01);Similar to Tobacco mosaic virus helicase domain-binding protein (Fragment). (Os06t0130000-02);Similar to ATP binding. (Os06t0130000-03)
370416	protein_coding	1820	1605742	1612409	1	4037336	Os06g0130100	ensembl	Receptor-like kinase (RLK), Drought and salt stress tolerance (Os06t0130100-01);Oryza sativa stress-induced protein kinase gene 1.,Drought and salt stress tolerance.,Receptor-like kinase (RLK). (Os06t0130100-02);Similar to Stress-induced protein kinase. (Os06t0130100-03)
347491	protein_coding	1820	1613670	1620183	-1		Os06g0130200	ensembl	Cell cycle regulated microtubule associated protein domain containing protein. (Os06t0130200-01)
372815	protein_coding	1820	1629778	1633507	1	4037339	Os06g0130400	ensembl	ACC synthase, Protein homologous to aminotransferase, Ethylene biosynthesis, Control of starch grain size in rice endosperm (Os06t0130400-01)
365974	protein_coding	1820	1635098	1635912	1	4037342	Os06g0130500	ensembl	Similar to Cyclophilin-like protein PPIL3b. (Os06t0130500-01)
372405	protein_coding	1820	1636572	1640852	-1		Os06g0130600	ensembl	GAGA binding-like family protein. (Os06t0130600-01)
347324	protein_coding	1820	1642665	1643799	-1		Os06g0130800	ensembl	Winged helix repressor DNA-binding domain containing protein. (Os06t0130800-01)
348022	protein_coding	1820	1645434	1646322	-1		Os06g0130900	ensembl	Similar to Histone H3 (Fragment). (Os06t0130900-00)

[truncated: 7 more sheets: shallow.Stype.length_2018, shallow.Ltype.length_2018, shallow.nodal.length_2018, deep.Stype.length_2018, deep.Ltype.length_2018, deep.nodal.length_2018, pct.deep.roots_2018]
