# Supplementary material for: Response of Southeast Asian rice root architecture and anatomy phenotypes to drought stress
Source: Front Plant Sci. 2022 Oct 19;13:1008954. doi: 10.3389/fpls.2022.1008954 (PMC9629509; doi:10.3389/fpls.2022.1008954)
Supplement: Supplementary file 1 [file DataSheet_1.zip › Tables S10 and S11 Functional SNPs and Multiple regressions with other traits.xlsx]

## Sheet: Regression
Table S10. Functional SNP(s) in genes identified associated with the traits								Table S11. Multiple regression of functional SNP with other traits.
Trait	Gene	SNP	Intercept	A	R2	P-val			Intercept	A	R2	P-val
Crownroot.no_2016	Os06g0184000	4192581	44.9	55.47	0.1137	***		Stelediam_2016	0.29517	-0.02279	0.08973	***
								no.metaxylem_2016	6.1213	-0.4897	0.07161	***
								metaxylem_diam_2016	0.0500717	-0.0036585	0.08283	***
								Biomass_2016	1274.4	868.9	0.1125	***
Crownroot.Tiller_2016	Os02g0138900	2074960	18.0961	3.759	0.0719	***
		2075210	18.098	3.7583	0.07192	***
Metaxylem_diam_2016	OS06G0496400	17349241	0.051777	-0.00471	0.2836	***		Biomass_2016	1145.4	1013.6	0.3215	***
								Crownroot.no_2016	45.805	61.109	0.2896	***
								Stelediam_2016	0.305296	-0.029259	0.3102	***
								no.metaxylem_2016	6.16782	-0.55912	0.1929	***
		17349289	0.042045	-0.001341	0.02898	*		Biomass_2016	ns
								Crownroot.no_2016	162.565	22.707	0.0498	**
								Stelediam_2016	0.248998	-0.010667	0.05115	**
								no.metaxylem_2016	5.07231	-0.19823	0.03026	*
		17349299	0.0438783	-0.0021745	0.08425	***		Biomass_2016	2679	550.4	0.1309	***
								Crownroot.no_2016	155.725	23.932	0.06129	***
								Stelediam_2016	0.253023	-0.01147	0.06599	***
								no.metaxylem_2016	5.1514	-0.21334	0.03924	**
		17349635	0.0531502	-0.0051258	0.303	***		Biomass_2016	846.7	1113.5	0.3605	***
								Crownroot.no_2016	29.826	66.101	0.3113	***
								Stelediam_2016	0.312527	-0.031457	0.3242	***
								no.metaxylem_2016	6.26403	-0.58903	0.1921	***
	OS07G0232900	7407112	0.0516987	-0.0046436	0.267	***		Biomass16	1073.8	1033.9	0.3243	***
								Crownroot.no_2016	28.402	67.443	0.342	***
								Stelediam_2016	0.305598	-0.029152	0.2986	***
								no.metaxylem_2016	6.31782	-0.61328	0.2248	***
SteleDiam_2016	Os04g0550600	27567935	0.252693	-0.011334	0.0659	***
		27568586	0.249789	-0.017338	0.02589	*
		27568855	0.249789	-0.017338	0.02589	*
SteleDiam_2018	Os05g0560900	27911378	209.207	-11.015	0.04963	**		Crownroot.no_2018	58.291	5.985	0.02149	*
		27912432	210.931	-12.21	0.05612	***		Crownroot.no_2018	58.119	6.075	0.02094	*
	Os05g0566800	28214804	248.53	-21.681	0.1594	***		no.metaxylem_2018	5.5544	-0.3492	0.08026	***
								Crownroot.no_2018	38.719	11.06	0.06153	***
	Os06g0127100	1434806	268.314	-27.519	0.1667	***		Metaxylem_diam_2018	37.8095	-1.2377	0.01993	*
								no.metaxylem_2018	6.2552	-0.5797	0.1414	***
								Biomass_2018	51.64	48.22	0.05404	**
								Crownroot.no_2018	30.831	13.221	0.05502	***
		1434870	158.577	27.113	0.1669	***		Metaxylem_diam_2018	ns
								no.metaxylem_2018	4.00107	0.51798	0.1229	***
								Biomass_2018	257.39	-59.85	0.06398	***
								Crownroot.no_2018	85.398	-15.439	0.06385	***
	OS06g0128300	1494829	157.671	28.465	0.1565	***		Metaxylem_diam_2018	ns
								no.metaxylem_2018	4.2156	0.3535	0.04715	**
								Biomass_2018	ns
								Crownroot.no_2018	82.895	-13.002	0.04666	**
shallow.Ltype.length_2018	Os02g0640500	25724935	120.721	12.535	0.02154	*
shallow.Stype.length_2018	Os10g0180800	25724935	153.82	21.71	0.02209	*
deep.Ltype.length_2018	Os06g0130400	1632003	11.494	2.845	0.02847	*
	Os03g0181600	4274959	11.776	1.157	0.03441	*
